# Supplementary material for: Clinical characteristics and cytokine profiles of children with acute lower respiratory tract infections caused by human rhinovirus
Source: PLoS One. 2018 Jul 3;13(7):e0198624. doi: 10.1371/journal.pone.0198624 (PMC6029759; doi:10.1371/journal.pone.0198624)
Supplement: S1 Table — (XLSX) [file pone.0198624.s001.xlsx]

## Sheet: raw data
Sample number	Sex (1;male, 2:female)	Age (Mo)	Age(yr)	Hospitalization period	Dx (Pneumonia:1, Bronchiolitis:2, Asthma:3, Croup4, Bronchitis:6, Others:10)	Asthma (hx yes-1, no-0)	Wheezing(hx yes-1, no-0)	Prematurity (hx yes-1, no-0)	Parents smoking (hx yes-1, no-0)	Breastfed(hx yes-1, no-0)	Congenital heart disease(hx yes-1, no-0)	LBW (hx yes-1, no-0)	Immumocompromised(hx yes-1, no-0)	Neurologic disorder (hx yes-1, no-0)	Chronic liver dz(hx yes-1, no-0)	GERD(hx yes-1, no-0)	wbc	hb	hct	platelet	neutro(%)	lympho(%)	Eosinophil(%)	Monocyte (%)	Neutro count	lymph count	Eosinophil count	Monocyte count	esr	Delta neutrophil (%)	crp	Protein	Albumin	Cholesterol	ast	alt	Mycoplasma (1:160) 0-No, 1-Yes, 2-Not done)	sputum culture(test-1, no test-0)	Sputum Cx pos-1, neg-0	X-ray Score	Duration of illness	fever (no-0, yes-1)	Total fever duration	cough(no-0, yes-1)	cough duration	rhinorrhea(no-0, yes-1)	rhinorrhea duration	Wheezing (no.-0, yes-1.)	Tachypnea (yes-1, No-1)
1	1	18	1	27	1	0	0	0			0	0	0	0	0	0	12930	12.6	38.4	306	69.7	10.5	6.3	10.5	9012.21	1357.65	814.59	1357.65	29	7.6	1	6	3.2	165	31	19	0	1	1	3	14	1	5	1	14	0	0	0	0
2	2	64	5	3	1	0	0	0			0	0	0	0	0	0	6490	13.1	37.3	222	56.5	35	1.3	4.1	3666.85	2271.5	84.37	266.09	34	0	6.86	6.4	4.1	133	25	12	1	1	0	3	10	1	4	1	10	1	10	0	0
3	1	35	2	3	1	0	0	0			0	0	0	0	0	0	9530	12.7	36.5	535	50.2	33.8	1.7	8.9	4784.06	3221.14	162.01	848.17	52	0	6.28	6.5	3.8	206	23	13	1	1	1	2	14	0	0	1	14	1	14	0	0
4	1	26	2	4	1	0	0	0			0	0	0	1	0	0	11690	13.6	38.9	436	30.8	58.3	1.3	4.6	3600.52	6815.27	151.97	537.74	14	0	9.97	5.2	3.1	190	24	15	0	1	1	2	10	1	6	1	10	1	10	0	0
5	1	12	1	3	1	0	0	0			0	0	0	0	0	0	7550	12.5	36.8	282	16.9	64.8	0.7	12.6	1275.95	4892.4	52.85	951.3	8	0	4.24	6.4	4.3	100	40	20	0	1	1	0	7	1	7	1	5	1	5	1	0
6	2	9	0	7	1	0	1	0			0	0	0	0	0	0	13340	11.6	35.8	625	53	32	2	8	7070.2	4268.8	266.8	1067.2	8	1.6	3.87	6.1	3.8	141	56	23	0	1	1	4	4	0	0	1	4	1	4	1	0
7	1	9	0	3	2	0	1	0			1	0	0	0	0	0	13040	10.2	30.4	771	56.8	30.1	0.1	8.5	7406.72	3925.04	13.04	1108.4	54	5.2	17.87	5.8	3.5	221	20	16	0	1	1	3	5	1	3	1	5	1	5	1	0
8	1	14	1	5	1	0	0	0			0	0	0	0	0	0	11270	11.3	32.8	415	51.5	38.7	0.4	6.1	5804.05	4361.49	45.08	687.47	26	0.7	9.11	6.5	4.3	144	44	26	0	1	1	2	5	1	5	1	3	1	3	0	0
9	1	10	0	3	6	0	0	0			0	0	0	0	0	0	4950	12.1	35.8	182	49	33	0	10	2425.5	1633.5	0	495	27	0	17.9	6.5	4.5	128	47	18	1	1	1	0	6	1	6	0	0	1	3	0	0
10	1	21	1	3	1	0	0	0			0	0	0	0	0	0	21120	11.4	35.2	611	77.9	13	0.9	6	16452.5	2745.6	190.08	1267.2	53	0	15.79	6.6	3.9	107	24	22	2	1	1	0	21	1	4	1	21	0	0	0	0
11	1	26	2	3	1	0	0	0			0	0	0	0	0	0	13880	13.5	39.3	490	52.6	37.3	1.4	6	7300.88	5177.24	194.32	832.8	56	0	67.3	6.7	4.3	157	27	14	0	1	1	3	7	1	7	0	0	1	7	0	0
12	1	18	1	4	1	0	0	0			0	0	0	0	0	0	9450	10.1	32.4	391	50.7	31	4.9	9.5	4791.15	2929.5	463.05	897.75	55	0	6.83	6.5	3.9	139	19	11	1	1	1	2	4	0	0	1	3	1	4	0	0
13	2	19	1	2	6	0	0	0			0	0	0	0	0	0	3270	11.8	33.9	136	75.3	14.5	0.8	5.5	2462.31	474.15	26.16	179.85	9	0	7.12	6.1	4	198	35	14	1	1	1	0	4	1	4	0	0	0	0	0	0
14	1	18	1	2	6	0	0	0			0	0	0	0	0	0	17440	13	39.8	354	75.4	12.9	0.2	9.4	13149.8	2249.76	34.88	1639.36	54	0	8.79	7.4	4.4	167	34	18	2	1	1	0	7	1	4	1	2	1	7	0	0
15	1	24	2	5	1	0	1	0			0	0	0	0	0	0	7610	12.2	35.8	167	47.8	44.3	0.1	0.34	3637.58	3371.23	7.61	25.874	12	0	8.81	6.1	4	108	55	57	0	1	1	0	5	1	5	1	4	0	0	0	0
16	2	6	0	3	1	0	0	0			0	0	0	0	0	0	15800	11.4	33.6	333	16.8	70.8	0.1	7.5	2654.4	11186.4	15.8	1185	22	0	4.63	6.1	4.3	146	31	23	2	1	1	3	6	1	2	1	6	1	6	0	0
17	1	15	1	2	1	0	0	0			0	0	0	0	0	0	21230	12.7	37.5	193	29	54	4	9	6156.7	11464.2	849.2	1910.7	24	0	1.76	6.7	4.1	133	143	235	0	1	1	2	3	1	1	1	3	1	3	1	0
18	1	25	2	3	1	0	0	0			0	0	0	0	0	0	13370	12.5	36.1	248	71.1	18.3	2.1	6	9506.07	2446.71	280.77	802.2	12	0	10.8	6.9	4.6	147	29	15	0	1	1	3	21	1	2	1	21	1	21	0	0
19	1	3	0	4	2	0	1	0			0	0	0	0	0	0	12250	9.2	28.1	651	35.1	47.3	3.3	9.3	4299.75	5794.25	404.25	1139.25	92	0	58.6	6.2	3.8	135	18	12	2	1	1	0	3	1	3	1	3	1	3	1	0
20	2	19	1	4	1	0	0	0			0	0	0	0	0	0	12030	12.3	35.9	259	76.4	18.7	0.2	2.9	9190.92	2249.61	24.06	348.87	22	0	16.7	6.9	4.4	150	31	11	1	1	1	2	6	1	6	1	5	0	0	0	0
21	1	22	1	4	1	0	0	0			0	0	0	0	0	0	17890	12.2	35.5	405	66.1	25.5	1	4.8	11825.3	4561.95	178.9	858.72	43	0	87.96	6.4	3.8	121	22	14	0	1	1	3	14	1	10	1	14	1	14	0	0
22	1	24	2	5	6	0	0	0			0	0	0	0	0	0	13410	11.3	33.4	419	57	29.3	0.8	8.9	7643.7	3929.13	107.28	1193.49	75	0	6.24	6.7	3.9	190	29	16	1	1	1	0	6	1	6	1	5	1	5	0	0
23	1	36	3	2	1	0	0	0			0	0	0	0	0	0	20210	11.9	35.4	549	78.1	12.5	0.3	5.5	15784	2526.25	60.63	1111.55	60	4.1	8.77	6.5	3.6	148	33	18	0	1	1	2	14	1	1	1	14	1	14	1	0
24	1	4	0	2	2	0	0	0			0	0	0	0	0	0	1110	11.7	34.4	305	39.3	44.8	0.8	10.1	436.23	497.28	8.88	112.11	14	0	11.5	5.8	4	102	38	18	0	1	0	0	14	1	5	1	5	1	14	1	0
25	1	9	0	2	6	0	0	0			0	0	0	0	0	0	5890	11.2	32.4	180	25	68	0	3	1472.5	4005.2	0	176.7	7	0	5.29	6	4.1	88	197	125	0	1	1	0	3	1	3	0	0	0	0	0	0
26	1	16	1	2	1	0	0	0			0	0	0	0	0	0	13130	12.7	37.5	326	61.5	24.1	2.3	9.4	8074.95	3164.33	301.99	1234.22	26	1.9	13.96	6.3	4.1	138	30	19	0	1	1	0	3	1	3	1	2	1	2	0	0
27	2	44	3	2	1	0	0	0			0	0	0	0	0	0	10920	11.6	33	236	63.3	22.9	2.2	8.6	6912.36	2500.68	240.24	939.12	51	0	79.2	5.7	3.6	120	26	8	0	1	1	3	3	1	3	1	3	1	3	0	0
28	2	23	1	1	1	0	1	0			0	0	0	0	0	0	4280	11.3	33.2	247	13.9	71.7	2.4	5.7	594.92	3068.76	102.72	243.96	7	0	1	6.6	4.4	137	37	14	1	1	1	0	6	0	0	1	6	1	6	1	0
29	1	3	0	2	3	0	0	0		1	0	0	0	0	0	0	11750	12.2	35.5	490	53	39.8	0.7	4.4	6227.5	4676.5	82.25	517	5	0	4.23	6.7	4.6	225	30	26	2	1	1	0	8	0	0	1	8	1	8	1	0
30	1	58	4	2	6	0	0	0			0	0	0	0	0	0	7980	11.3	33.4	358	54.7	34.6	1	6.3	4365.06	2761.08	79.8	502.74	24	0	11.94	6.5	4.2	177	34	11	2	1	1	0	2	1	2	1	1	1	1	0	0
31	1	2	0	4	1	0	0	0		1	0	0	0	0	0	0	8380	10.2	29.1	406	40.7	42.9	2.1	11	3410.66	3595.02	175.98	921.8	12	0	13.48	5.9	4.1	207	30	17	2	1	1	0	6	1	2	1	6	1	6	1	0
32	2	57	4	3	1	1	1	0			0	0	0	0	0	0	9650	13.3	36.4	373	51.9	35.4	0.3	5.1	5008.35	3416.1	28.95	492.15	14	0	1.55	7.1	4.3	135	25	22	1	1	1	2	3	1	3	1	3	1	3	1	0
33	1	18	1	3	1	0	0	0		0	0	0	0	0	0	0	7870	13	36.7	168	12	77	0	8	944.4	6059.9	0	629.6	23	0	1	6.4	4.1	107	53	17	2	1	1	2	5	1	5	1	1	1	1	0	0
34	2	21	1	6	1	0	0	0			0	0	0	0	0	0	31210	13.5	37.9	482	84.7	6.2	0.2	6.9	26434.9	1935.02	62.42	2153.49	28	3.1	70.79	6.2	3.5	71	29	13	1	1	1	0	14	1	10	1	14	1	14	0	0
35	2	26	2	2	1	0	0	0			0	0	0	0	0	0	6790	13	37.4	247	66.1	24.6	0.1	5.6	4488.19	1670.34	6.79	380.24	15	0	8.71	6.6	4.4	125	34	11	0	1	1	0	7	1	7	1	4	1	4	0	0
36	1	11	0	4	1	0	0	0			0	0	0	0	0	0	6900	10.2	32.5	354	35.3	50.6	0.8	7.9	2435.7	3491.4	55.2	545.1	4	0	17.8	6	4.4	126	233	149	0	1	0	0	3	1	3	1	1	1	1	0	0
37	2	2	0	7	1	0	0	0		1	0	0	0	0	0	0	11490	11.9	36.6	612	28	53.6	0.6	12.9	3217.2	6158.64	68.94	1482.21	2	0	2.82	6	6	172	59	44	0	1	0	2	7	1	5	1	7	1	7	0	0
38	1	17	1	3	1	0	0	0			0	0	0	1	0	0	12200	12.8	37.8	385	29.2	59.7	0.4	6.6	3562.4	7283.4	48.8	805.2	50	0	1.81	7.5	4.7	178	38	16	0	1	1	2	5	1	3	1	5	1	5	0	0
39	1	18	1	3	1	0	0	0			0	0	0	0	0	0	4320	13.7	38.8	127	41	49	0	8	1771.2	2116.8	0	345.6	6	0	2.21	6	6	115	91	37	2	1	1	0	7	1	7	1	4	1	4	0	0
40	2	1	0	12	2	0	0	1		0	0	1	0	0	0	0	9800	9.5	27.8	293	17.5	67.9	0.6	9.6	1715	6654.2	58.8	940.8	2	0	2.76	5.3	3.8	99	44	21	2	1	1	2	3	1	3	1	3	1	3	1	1
41	2	11	0	14	1	0	1	0			1	0	0	0	0	0	14540	10.3	33.2	417	53	37.1	1	6	7706.2	5394.34	145.4	872.4	68	0.8	34.37	6.6	3.7	117	27	11	2	1	0	3	4	1	4	0	0	1	3	0	0
42	2	15	1	2	1	0	1	0			1	0	0	0	0	0	8200	10.1	34.7	316	48.9	37	0.9	7	4009.8	3034	73.8	574	16	0	9.47	7.3	4.7	173	122	93	0	1	0	0	4	1	4	1	3	1	3	1	0
43	2	11	0	2	1	0	0	0		0	0	0	0	0	0	0	16350	10.6	31.5	533	42.7	41.4	1.5	10.7	6981.45	6768.9	245.25	1749.45	64	0	9.11	6.5	4.1	142	34	31	0	1	0	0	14	1	3	1	1	1	14	0	0
44	2	24	2	5	1	0	0	0			0	0	0	0	0	0	10010	11.1	32.5	424	66.8	19	0.7	10.2	6686.68	1901.9	70.07	1021.02	58	2	93.5	6.5	3.8	139	28	12	1	1	1	4	11	1	11	1	7	1	10	0	0
45	1	10	0	3	6	0	0	0			0	0	0	0	0	0	8730	13.4	37.8	415	49.4	31.9	0.7	12.3	4312.62	2784.87	61.11	1073.79		0	3.38	6.6	4.6	145	49	30	2	1	1	0	5	1	5	0	0	0	0	0	0
46	1	27	2	2	1	0	0	0			0	0	0	0	0	0	11600	11.5	33.9	251	64.8	22.2	1	7.9	7516.8	2575.2	116	916.4	39	0	20.9	6	3.9	117	27	14	1	1	1	0	6	1	6	1	5	1	5	0	0
47	1	14	1	4	1	0	1	0			0	0	0	0	0	0	6980	12.6	36.7	384	49.4	39.3	0.3	6.8	3448.12	2743.14	20.94	474.64	25	0	3.29	6.7	4.5	142	24	14	2	1	1	0	3	1	3	1	3	1	3	1	0
48	2	9	0	2	6	0	0	0		1	0	0	0	0	0	0	11380	10.7	32	314	45.8	45.1	0.1	5.2	5212.04	5132.38	11.38	591.76	21	0	9.96	5.8	4.1	168	51	16	2	1	0	0	7	1	6	1	7	1	7	1	0
49	2	14	1	2	6	0	0	0			0	0	0	0	0	0	6840	12.2	35.7	239	50.7	43	0.3	2.1	3467.88	2941.2	20.52	143.64	2	0	11.4	5.8	4	129	29	13	2	1	1	0	3	1	3	0	0	0	0	0	0
50	1	55	4	1	6	0	0	0			0	0	1	0	0	0	5100	12.6	36.4	258	41.5	38	2.3	13.6	2116.5	1938	117.3	693.6	31	0	8.4	6.7	4.3	169	31	12	2	1	1	0	1	1	1	1	1	1	1	0	0
51	1	14	1	4	1	0	0	0			0	0	0	0	0	0	19090	11.6	34.3	355	72.4	15.6	0.5	8.2	13821.2	2978.04	95.45	1565.38	54	1.3	51.8	6.4	4	138	31	18	2	1	0	0	14	1	5	1	14	1	14	0	0
52	1	30	2	2	1	0	0	0			0	0	0	0	0	0	6340	10.3	30.5	347	40.5	48.1	1.5	5.2	2567.7	3049.54	95.1	329.68	78	0	94.42	6.1	3.3	111	30	9	0	1	1	0	21	1	8	1	21	1	21	0	0
53	2	38	3	2	1	0	0	0			0	0	0	0	0	0	13740	12.3	36.6	246	75.8	18.5	0.7	3.7	10414.9	2541.9	96.18	508.38	90	0	114.09	7	4.2	147	28	13	0	1	1	3	5	1	5	1	5	1	5	0	0
54	1	32	2	2	4	0	0	0			0	0	0	0	0	0	11590	13.2	37.9	221	12.4	75.6	0.4	9.9	1437.16	8762.04	46.36	1147.41	25	1.8	18.9	6.4	4.1	135	33	11	0	1	1	0	14	1	2	1	14	1	14	0	0
55	1	44	3	4	1	0	0	0			0	0	0	0	0	0	16140	11.4	33.5	465	25.1	68.6	0.5	3.5	4051.14	11072	80.7	564.9	52	0	21.6	6.8	4.3	170	22	13	1	1	0	3	14	1	3	1	14	1	14	0	0
56	1	14	1	3	6	0	0	0			0	0	0	0	0	0	11050	12.9	37.5	339	26	64.7	0.6	3.8	2873	7149.35	66.3	419.9	24	0	5.04	6.6	4.4	157	46	36	2	1	0	0	4	1	4	1	2	0	0	0	0
57	2	15	1	2	1	0	0	0			0	0	0	0	0	0	7340	12	36.1	277	25.8	63.6	1.8	4.8	1893.72	4668.24	132.12	352.32	46	0	20.84	6.5	4.2	190	28	14	1	1	1	2	3	1	3	1	3	1	3	0	0
58	1	34	2	5	1	0	0	0			0	0	0	0	0	0	16230	11.1	32.5	478	71.7	20.2	0.3	5.9	11636.9	3278.46	48.69	957.57	64	0	22.3	6.4	3.6	135	25	13	0	1	0	2	18	1	18	1	14	1	14	0	0
59	2	2	0	8	1	0	0	0		1	0	0	0	0	0	0	11490	11.9	36.6	612	28	53.6	0.6	12.9	3217.2	6158.64	68.94	1482.21	2	0	2.82	6	4	172	59	44	0	1	0	3	16	0	0	1	16	1	16	0	0
60	2	41	3	3	1	0	0	0			0	0	0	0	0	0	3920	12	35.5	156	48.6	42.4	0.8	4.4	1905.12	1662.08	31.36	172.48	21	0	8.21	6.1	3.6	148	39	14	1	1	1	3	6	1	6	1	5	1	5	0	0
61	2	72	6	4	1	0	0	0			0	0	0	0	0	0	8200	12.8	36.8	222	63	26.9	1.6	4.9	5166	2205.8	131.2	401.8	19	0		6.5	4.1	136	26	13	1	1	1	4	6	1	6	1	5	0	0	0	0
62	2	2	0	3	2	0	0	0		1	0	0	0	0	0	0	11970	11.2	34	698	46	38.1	3.5	8.1	5506.2	4560.57	418.95	969.57	35	0	15.1	5.8	3.8	93	70	66	2	1	0	0	14	1	3	1	14	1	14	1	1
63	1	40	3	2	3	1	1	0			0	0	0	0	0	0	11340	13	39.7	247	31	54	0	13	3515.4	6123.6	0	1474.2	27	0	4.45	6.7	3.9	142	26	11	1	1	1	2	21	1	4	1	21	1	21	1	0
64	1	17	1	1	4	0	0	0			0	0	0	0	0	0	19310	11.6	35.1	431	41.7	44.7	0.5	7.3	8052.27	8631.57	96.55	1409.63	39	0	5.28	6.8	4.4	156	33	17	0	1	0	1	3	1	3	1	2	1	2	0	0
65	1	20	1	2	4	0	0	0			0	0	0	0	0	0	8130	13.5	38.5	194	37.7	45.4	0.7	10.6	3065.01	3691.02	56.91	861.78	10	0	1	6.5	4.2	134	47	19	0	1	0	2	2	1	2	1	2	1	2	0	0
66	1	37	3	2	1	0	0	0			0	0	0	0	0	0	7500	11.3	34.1	354	61.9	29	1.3	4.9	4642.5	2175	97.5	367.5	39	0	13.4	6.4	3.9	151	25	10	1	1	0	2	7	1	3	1	7	1	7	0	0
67	1	34	2	27	1	0	0	0			0	0	0	0	0	0	5720	11.6	34.9	224	81.9	12.2	0.2	2.8	4684.68	698	11.44	160.16	105	50.8	415	5.3	2.7	47	58	12	0	1	1	4	20	1	20	1	5	1	5	0	0
68	1	24	2	2	1	0	0	0			0	0	0	0	0	0	7360	10.7	33.1	304	77	15.5	0.1	2.6	5667.2	1140.8	7.36	191.36	41	0.6	23.21	6.9	4.4	163	33	12	0	1	1	0	2	1	1	1	2	1	2	0	0
69	1	53	4	3	1	0	0	0			0	0	0	0	0	0	8110	11.8	36.4	443	48	38.6	4.2	6	3892.8	3130.46	340.62	486.6	36	0	7.35	6.8	4.3	193	28	11	1	1	0	0	14	1	2	1	14	1	14	0	0
70	2	45	3	7	1	0	0	0			0	0	0	0	0	0	14890	12.8	37.7	380	63.6	24.6	0.3	9	9470.04	3662.94	44.67	1340.1	65	0	43.46	7.3	4.7	184	18	8	1	1	0	0	30	1	5	1	30	1	30	0	0
71	1	9	0	3	1	0	0	0			0	0	0	0	0	0	16170	12	37.6	522	61.6	27.4	0.1	6.4	9960.72	4430.58	16.17	1034.88	34	1.8	40.2	6.3	3.7	144	72	19	2	1	0	4	7	1	7	1	5	1	5	0	0
72	2	3	0	3	1	0	0	0		1	0	0	0	0	0	0	8640	12.1	33.3	375	43.2	40.3	2.3	9.8	3732.48	3481.92	198.72	846.72	6	0	7.4	5.9	4.1	125	69	52	2	1	0	2	1	1	1	1	1	1	1	0	0
73	1	47	3	4	1	0	0	0			0	0	0	0	0	0	15410	12.6	38.6	288	72	19.9	0.5	4.3	11095.2	3066.59	77.05	662.63	50	0	191.4	6.2	3.6	73	32	13	0	1	0	1	5	1	4	1	5	1	5	0	0
74	1	26	2	3	1	0	0	0			0	0	0	0	0	0	19710	11.6	34.2	481	78.8	9	0.8	8.4	15531.5	1773.9	157.68	1655.64	92	0	10.6	7.4	4.3	149	32	11	0	1	0	2	30	1	5	1	30	1	30	0	0
75	2	9	0	3	2	0	0	0		0	0	0	0	0	0	0	14880	11.9	34.7	429	28.1	56.5	4.3	5.8	4181.28	8407.2	639.84	863.04	71	0	29.76	7.1	4.1	177	55	47	2	1	0	0	5	1	5	1	4	1	4	1	0
76	2	9	0	2	1	0	0	0		0	0	0	0	0	0	0	6230	11.7	35.1	161	23.2	66.3	0.1	3.8	1445.36	4130.49	6.23	236.74	5	0	1	5.7	3.8	113	92	104	0	1	0	0	5	1	5	1	3	1	3	0	0
77	2	47	3	2	6	0	0	0			0	0	0	0	0	0	20460	11.4	34	320	72.6	18.9	0.2	5.5	14854	3866.94	40.92	1125.3	84	0	112	6.7	3.7	177	22	9	2	1	0	0	9	1	9	0	0	0	0	0	0
78	1	106	8	5	6	0	0	0			0	0	0	0	0	0	10390	12.4	36.8	221	75.2	11.7	5.2	0.4	7813.28	1215.63	540.28	41.56	76	0	140	6.9	3.6	174	33	37	0	1	0	0	9	1	9	0	0	0	0	0	0
79	2	7	0	3	1	0	0	1		1	0	1	0	0	0	0	8540	13	37.4	222	5	85	0	8	427	7259	0	683.2	13	0	1	6	4.1	137	53	25	2	1	1	0	5	1	5	1	4	1	4	0	0
80	2	45	3	27	1	0	0	0			0	0	0	0	0	0	14890	12.8	37.7	380	63.6	24.6	0.3	9	9470.04	3662.94	44.67	1340.1	65	0	43.46	7.3	4.4	184	18	8	1	1	0	0	30	1	6	1	30	1	30	0	0
81	2	69	5	9	1	0	0	1			1	0	0	0	0	0	5160	12.1	36.1	297	75	20.1	0.3	2	3870	1037.16	15.48	103.2		0	42.47	7.1	3.3	139	41	18	2	1	1	4	15	1	15	1	9	1	9	0	0
82	2	82	6	4	1	0	0	0			0	0	0	0	0	0	7030	11.8	33.9	267	78.2	15.8	1.1	3.4	5497.46	1110.74	77.33	239.02	62	0	46.8	6.7	3.8	101	27	9	1	1	1	4	4	1	4	1	3	1	3	0	0
83	2	14	1	3	1	0	0	0			0	1	0	0	0	0	14870	9.6	29.1	379	61.9	29.9	0.6	5.5	9204.53	4446.13	89.22	817.85	80	0	26.9	6.5	4	141	36	13	1	1	0	0	3	1	3	1	2	1	2	0	0
84	1	26	2	2	1	0	0	0			0	0	0	0	0	0	13410	12.4	36.3	192	55.2	27.8	1.6	10.5	7402.32	3727.98	214.56	1408.05	32	0	27.84	6.6	4.1	145	35	13	0	1	1	1	3	1	3	1	2	1	2	0	0
85	1	36	3	2	1	0	0	0			0	0	0	0	0	0	16220	12.3	37	320	77.3	14.2	0.3	6.6	12538.1	2303.24	48.66	1070.52	28	0	8.77	7.4	4.4	145	30	15	0	1	1	3	4	1	2	1	4	1	4	0	0
86	2	31	2	2	1	0	0	0			0	0	0	0	0	0	8510	11.7	34.6	254	39.4	49.6	0.5	5.6	3352.94	4220.96	42.55	476.56	27	0	25.29	6.1	3.9	118	41	14	0	1	1	3	3	1	3	1	2	1	2	0	0
87	1	20	1	3	1	0	0	0			1	0	0	0	0	0	14910	11.5	33.5	362	52.6	33.6	0.5	8.6	7842.66	5009.76	74.55	1282.26	53	0	9.06	6.5	4	110	24	18	2	1	1	2	6	1	6	1	3	1	3	0	0
88	2	72	6	4	1	0	0	0			0	0	0	0	0	0	8200	12.8	36.8	222	63	26.9	1.6	4.9	5166	2205.8	131.2	401.8	19	0		6.5	4.1	136	26	13	1	1	1	4	6	1	6	1	5	0	0	0	0
89	2	4	0	2	1	0	0	0		1	0	0	0	0	0	0	10740	12.1	34.9	389	39.6	46.3	0.7	8.5	4253.04	4972.62	75.18	912.9	57	0	17.59	6	3.8	142	38	29	2	1	1	2	3	1	2	1	3	1	3	0	0
90	1	47	3	2	1	0	0	0			0	0	0	0	0	0	9180	12.4	36.4	246	27.9	56.9	5.3	3.9	2561.22	5223.42	486.54	358.02	40	0	3.92	6.6	4.1	145	48	25	2	1	1	2	8	1	8	1	7	1	7	0	0
91	1	13	1	2	2	0	1	0			0	0	0	0	0	0	7860	12	36.5	363	38.9	42.8	5.6	7.1	3057.54	3364.08	440.16	558.06	13	0	3.91	6.4	4.3	132	32	15	2	1	1	0	2	1	2	1	2	1	2	1	0
92	1	42	3	2	1	0	0	0			0	0	0	0	0	0	3330	12.2	36	220	32.8	56.2	0.6	4.6	1092.24	1871.46	19.98	153.18	19	0	2.25	6.4	4.1	161	62	35	0	1	0	2	7	1	7	1	5	1	5	0	0
93	2	25	2	2	1	0	0	0			0	0	0	0	0	0	13000	11.8	37	362	51.4	38.3	1.4	4.4	6682	4979	182	572	33	0	62.58	6.2	3.9	153	25	11	1	1	1	1	10	1	5	1	10	1	10	0	0
94	1	3	0	3	4	0	0	0		1	0	0	0	0	0	0	13770	10.9	33.1	466	65.9	22.2	0.9	8	9074.43	3056.94	123.93	1101.6	8	0	7.58	6.8	4.5	184	45	33	2	1	1	0	5	1	1	1	5	1	5	0	0
95	2	23	1	3	1	0	0	0			0	0	0	0	0	0	12600	12.3	37.9	382	62.8	29.6	0.6	4.1	7912.8	3729.6	75.6	516.6	34	0	30.42	6.5	4.3	129	32	14	1	1	1	2	3	1	3	1	3	1	3	0	0
96	1	13	1	2	1	0	0	0			0	0	0	0	0	0	6160	10.4	32.2	216	18	69	0	12	1108.8	4250.4	0	739.2	16	0	1	6.1	4.1	97	40	21	1	1	1	2	6	1	6	1	6	1	6	0	0
97	2	21	1	4	1	0	0	1			1	1	0	0	0	0	4740	12	35.8	211	68	27	0	5	3223.2	1279.8	0	237	13	0	10.1	6.8	4.5	175	33	13	2	1	1	0	30	1	7	1	30	1	30	0	0
98	1	58	4	2	6	0	0	0			0	0	0	0	0	0	18940	13.1	39.5	411	75.2	13.3	0.4	7.3	14242.9	2519.02	75.76	1382.62	51	0	48.24	6.8	4.2	154	65	21	0	1	0	0	5	1	5	1	3	1	3	0	0
99	1	18	1	1	4	0	0	0			0	0	0	0	0	0	10740	12.2	35.9	251	62	23.3	0.9	10.3	6658.8	2502.42	96.66	1106.22	38	0	12	6.9	4.4	171	46	18	0	1	1	2	2	1	2	1	1	1	1	0	0
100	2	26	2	2	1	0	0	0			0	0	0	0	0	0	7680	11.6	34.6	274	33	56	0.3	5.7	2534.4	4300.8	23.04	437.76	24	0	2.56	6.5	4.1	160	47	24	0	1	0	2	30	1	2	1	30	1	30	0	0
101	1	73	6	6	1	0	0	0			0	0	0	0	0	0	8010	11.5	32.9	319	69.2	15.1	5	5.4	5542.92	1209.51	400.5	432.54	88	0	78.79	6.8	3.7	156	30	20	1	1	0	3	7	1	4	1	7	1	7	0	0
102	1	51	4	3	1	0	0	0			0	0	0	0	0	0	8130	12.6	35.4	398	40.3	49.3	0.8	6.7	3276.39	4008.09	65.04	544.71	35	0	3.77	6.4	4	171	29	12	0	1	0	2	14	1	14	1	14	1	14	0	0
103	1	29	2	7	1	0	0	0			0	0	0	1	0	0	11020	13.2	41.1	338	66.3	22.4	6.7	0.6	7306.26	2468.48	738.34	66.12	17	0	71.34	6.1	3.6	122	52	45	0	1	1	4	10	1	10	1	7	1	7	0	0
104	1	25	2	4	1	0	0	0			0	0	0	1	0	0	7110	13.1	37.8	392	51.3	28.8	8.4	7.7	3647.43	2047.68	597.24	547.47	42	0	4.14	6.5	4	171	26	9	1	1	1	1	8	1	8	1	6	1	6	0	0
105	2	17	1	2	1	0	0	0			0	0	0	0	0	0	17170	13.7	39.5	370	53.4	36.1	0.2	6.3	9168.78	6198.37	34.34	1081.71	9	0	6.97	6.6	4.3	142	46	30	0	1	1	0	5	1	4	1	5	1	5	0	0
106	1	26	2	3	1	0	0	0			0	0	0	0	0	0	13420	12.3	36.2	325	66.6	20.9	0.5	8.2	8937.72	2804.78	67.1	1100.44	33	0	33.27	6.5	3.9	81	35	15	1	1	0	0	4	1	2	1	4	1	4	0	0
107	1	22	1	4	1	0	0	0			0	0	0	0	0	0	17530	13.9	40	256	65.1	21.7	0.4	7.8	11412	3804.01	70.12	1367.34	43	0	49.12	6.7	4.1	138	50	14	0	1	1	3	21	1	3	1	21	1	21	0	0
108	2	27	2	3	1	0	0	0			0	1	0	0	0	0	10470	10.7	33.6	231	59.2	34.8	0.2	2.1	6198.24	3643.56	20.94	219.87	62	0	152.33	6.4	3.8	112	45	13	0	1	1	3	7	1	7	1	7	1	7	0	0
109	2	18	1	3	1	0	0	0			0	0	0	0	0	0	9280	9.5	28.9	492	60.4	30.2	0.5	3.6	5605.12	2802.56	46.4	334.08	43	0	3.9	5.8	3.4	127	40	15	0	1	0	0	7	1	7	1	7	1	7	0	0
110	2	17	1	2	6	0	0	0			0	0	0	0	0	0	8760	11.8	34.8	235	13	79	0	5	1138.8	6920.4	0	438	42	0	1	6.3	3.7	181	36	20	1	1	1	0	14	1	14	0	0	0	0	0	0
111	1	6	0	2	6	0	0	0			0	0	0	0	0	0	17830	10.4	32	443	56.9	30.6	4.1	5.3	10145.3	5455.98	731.03	944.99	25	0	20.76	6	4.1	133	35	15	2	1	0	0	4	1	4	0	0	0	0	0	0
112	1	18	1	3	1	0	0	0			0	0	0	0	0	0	8420	10.9	32.3	173	17	73	0	4	1431.4	6146.6	0	336.8	46	0	1.45	6.7	4.3	111	42	13	1	1	1	2	3	1	3	1	3	1	3	0	0
113	1	42	3	3	1	0	0	0			0	0	0	0	0	0	5010	11.4	34.6	230	66.5	22.2	0	5.4	3331.65	1112.22	0	270.54	44	0	61.32	6.3	3.9	137	53	16	1	1	0	2	5	1	5	1	3	1	3	0	0
114	2	6	0	3	1	0	0	0			0	0	0	0	0	0	7060	10.6	30.6	543	14	62.8	1.4	16.6	988.4	4433.68	98.84	1171.96	63	0	19.14	6.1	4	149	28	16	2	1	1	0	5	1	5	1	3	1	3	0	0
115	1	16	1	3	1	0	0	0			0	0	0	0	0	0	20290	11	33.7	443	48.7	33.6	1.7	11.5	9881.23	6817.44	344.93	2333.35	81	0	3.2	6.7	4	164	30	15	0	1	0	0	7	1	7	1	7	1	7	0	0
116	1	93	7	1	6	0	0	0			0	0	0	0	0	0	12460	13.1	38.5	303	73.8	16.9	0.4	7	9195.48	2105.74	49.84	872.2	35	0	15.4	6.9	4.3	108	44	15	1	1	0	0	5	1	5	1	4	1	4	0	0
117	2	33	2	2	6	0	0	0			0	0	0	0	0	0	18530	12.9	37.6	284	81.8	10.4	0.4	5.7	15157.5	1927.12	74.12	1056.21	11	0	8.34	6.8	4.3	230	43	18	2	1	0	2	3	1	3	0	0	0	0	0	0
118	1	13	1	2	1	0	0	0			0	0	0	0	0	0	19390	9.8	33.7	822	70	19.2	0.4	7.2	13573	3722.88	77.56	1396.08	64	0	27.9	6.9	4.3	175	127	84	0	1	1	2	14	1	3	1	14	1	14	0	0
119	2	3	0	2	1	0	0	0			0	0	0	0	0	0	10790	11.9	34.7	433	29.9	56.8	6.8	1.8	3226.21	6128.72	733.72	194.22	8	0	9.36	5.5	3.6	135	35	30	0	1	0	0	7	1	3	1	7	1	7	0	0
120	1	18	1	2	1	0	0	0			0	0	0	0	0	0	8750	11	32.1	303	49.8	31.8	4.3	9.2	4357.5	2782.5	376.25	805	10	0	19.63	6	3.9	111	32	11	0	1	1	3	2	1	2	1	2	1	2	0	0
121	2	79	6	4	1	0	0	0			0	0	0	0	0	0	7080	10.8	31.9	335	65	27.1	0.4	5	4602	1918.68	28.32	354	62	0	12.2	6.3	3.7	127	22	11	1	1	1	3	7	1	7	1	2	1	2	0	0
122	2	12	1	4	1	0	0	0			0	0	0	0	0	0	8840	11.5	33.2	380	34.6	50	1.1	7.1	3058.64	4420	97.24	627.64	35	0	4.46	6.2	4.1	175	24	10	0	1	1	3	7	1	7	1	6	1	6	0	0
123	1	18	1	2	6	0	0	0			0	0	0	0	0	0	11900	12.4	38.2	338	44.5	38.9	1.6	9.8	5295.5	4629.1	190.4	1166.2	30	0	29.68	6.6	4.2	144	31	14	0	1	1	0	3	1	3	1	3	0	0	0	0
124	1	44	3	3	1	0	0	0			0	0	0	0	0	0	7370	11.9	34.5	239	62.2	28.5	0.2	4.5	4584.14	2100.45	14.74	331.65	27	0	155.69	6.7	4.3	102	41	20	1	1	1	2	4	1	4	1	2	1	2	0	0
125	2	19	1	2	1	0	0	0			0	0	0	0	0	0	18420	13.2	39.5	404	29	48	5	10	5341.8	8841.6	921	1842	41	0	9.21	6.6	4	147	22	11	1	1	1	0	8	1	8	1	7	1	7	0	0
126	1	24	2	3	6	0	0	0			0	0	0	0	0	0	3680	11.9	35.2	214	64.8	27.6	0.3	3.3	2384.64	1015.68	11.04	121.44	3	0	8.38	5.9	3.9	132	35	12	0	1	1	0	5	1	5	0	0	0	0	0	0
127	1	33	2	2	1	0	0	0			0	0	0	0	0	0	18520	12.7	36.8	453	70	18.1	4	4.8	12964	3352.12	740.8	888.96	32	0	21.9	6.8	4.3	144	24	13	0	1	1	0	7	1	2	1	7	1	7	0	0
128	1	27	2	2	1	0	0	1			0	1	0	0	0	0	5610	12.5	36.7	365	59.3	28.4	0.5	7.2	3326.73	1593.24	28.05	403.92	10	0.7	20.6	6.4	4	123	31	11	1	1	1	3	1	1	1	1	1	1	1	1	0
129	2	9	0	3	1	0	0	0		1	0	0	0	0	0	0	11770	10.6	31.2	490	58.2	29.5	1.3	7.1	6850.14	3472.15	153.01	835.67	74	0	16.03	6.4	3.9	128	40	18	0	1	1	0	5	1	5	1	2	1	2	0	0
130	2	29	2	6	1	0	0	0			0	0	0	0	0	0	37010	11.5	34.2	442	80	13.2	0.5	3.9	29608	4885.32	185.05	1443.39	60	7.2	43.93	7.1	3.9	149	22	20	0	1	1	3	8	1	8	1	5	1	5	0	0
131	2	12	1	6	1	0	1	0			0	0	0	0	0	0	16430	13.1	38.2	400	55.8	27.7	2	9.6	9167.94	4551.11	328.6	1577.28	44	0	5.84	6.6	4.3	150	30	11	0	1	1	3	2	1	2	1	2	1	2	0	0
132	2	11	0	3	6	0	0	0			0	0	0	0	0	0	13140	9.4	28.6	293	40.1	50.3	0.1	4.6	5269.14	6609.42	13.14	604.44	33	0	37.23	5.9	3.7	161	27	10	0	1	1	0	10	1	10	0	0	0	0	0	0
133	2	45	3	2	1	0	0	0			0	0	0	0	0	0	6260	13.6	39.1	314	54.6	37.7	0.1	3.8	3417.96	2360.02	6.26	237.88	5	0	4.13	6.6	4.4	132	43	12	0	1	1	3	3	1	3	1	2	1	2	0	0
134	2	72	6	4	1	0	0	0			0	0	0	0	0	0	3590	11.9	33.7	218	61.4	27.7	3.9	3.8	2204.26	994.43	140.01	136.42	33	0	35.37	6.5	4.1	158	22	12	0	1	1	3	7	1	5	1	7	1	7	0	0
135	2	39	3	8	1	0	0	0			0	0	0	0	0	0	9590	11.6	34.3	338	64.7	26	0.6	4.9	6204.73	2493.4	57.54	469.91	100	18.9	184.1	6.7	3.5	131	20	8	0	1	1	2	14	1	2	1	14	1	14	0	0
136	2	39	3	8	1	0	0	0			0	0	0	0	0	0	9590	11.6	34.3	338	64.7	26	0.6	4.9	6204.73	2493.4	57.54	469.91	100	18.9	184.1	6.7	3.5	131	20	8	0	1	1	2	14	1	2	1	14	1	14	0	0
137	2	8	0	2	1	0	0	0		0	0	0	0	0	0	0	12800	11.1	33.4	303	39.8	44.6	1.2	9.6	5094.4	5708.8	153.6	1228.8	39	0	10.6	6	4	129	27	21	0	1	1	2	3	1	3	1	3	1	3	0	0
138	1	4	0	3	2	0	0	0		0	0	0	0	0	0	0	1100	11.3	33.9	265	45.6	41.7	1.2	7.4	501.6	458.7	13.2	81.4	11	0	2.48	5.7	4	156	35	22	2	1	1	0	4	1	4	1	1	1	1	0	0
139	2	15	1	10	2	0	0	0			0	1	0	0	0	0	8000	11.8	34.6	397	52.3	37.7	0.2	4.8	4184	3016	16	384	28	0	1	7.4	4.6	221	38	12	1	1	1	3	5	1	5	1	5	1	5	1	0
140	1	13	1	2	1	0	0	0			0	0	0	0	0	0	9930	11.9	36.1	176	40.8	50.3	0.2	3.1	4051.44	4994.79	19.86	307.83	8	0	6.77	5.5	3.7	73	80	26	0	1	1	0	6	1	6	1	4	1	4	0	0
141	1	18	1	13	1	0	0	0			0	0	0	0	0	0	9250	13.1	38.9	370	50.3	36.6	1.8	6.7	4652.75	3385.5	166.5	619.75	19	0	2.33	6.8	4.3	155	23	9	0	1	1	3	60	1	6	1	60	1	60	0	0
142	2	24	2	2	1	0	0	0			0	0	0	0	0	0	14020	11.7	34.2	599	41.7	47.9	3.5	2.6	5846.34	6715.58	490.7	364.52	80	0	8.73	7	4.1	189	23	8	1	1	1	3	5	1	5	1	5	1	5	0	0
143	2	211	17	9	1	0	0	0			0	0	0	0	0	0	4830	10.5	30	228	66.5	24.1	0.5	2.9	3211.95	1164.03	24.15	140.07	45	0	2.95	6.2	2.9	151	45	23	2	1	1	4	30	1	1	1	30	1	30	0	0
144	1	44	3	4	1	0	0	0			0	0	0	0	0	0	7450	12.5	36	248	61.6	30.7	0	4.1	4589.2	2287.15	0	305.45	65	0	27.01	7.1	4.6	201	43	15	1	1	1	3	5	1	5	1	2	0	0	0	0
145	1	22	1	2	6	0	0	0			0	0	0	0	0	0	16470	12.2	35.6	356	45.6	37.5	0.7	10.9	7510.32	6176.25	115.29	1795.23	19	0	1	6.7	4.2	116	32	16	1	1	0	0	8	1	8	0	0	0	0	0	0
146	1	36	3	2	1	0	0	0			0	0	0	0	0	0	13620	13	36.6	452	78.3	15.5	1	3.3	10664.5	2111.1	136.2	449.46	46	0.3	31	6.7	4.2	114	35	23	1	1	1	3	3	1	2	1	3	1	3	1	0
147	2	39	3	8	1	0	0	0			0	0	0	0	0	0	9590	11.6	34.3	338	64.7	26	0.6	4.9	6204.73	2493.4	57.54	469.91	100	18.9	184.1	6.7	3.5	131	20	8	0	1	1	2	14	1	2	1	14	1	14	0	0
148	1	6	0	2	1	0	0	0		1	0	0	0	0	0	0	13430	10.6	33.3	433	60	32	0.2	4.3	8058	4297.6	26.86	577.49	89	0	44.12	6.2	3.6	135	35	8	2	1	0	0	3	1	3	1	2	1	2	0	0
149	1	8	0	1	2	0	0	0		0	0	0	0	0	0	0	10970	13.5	39	522	29.5	52.2	4.4	7.9	3236.15	5726.34	482.68	866.63	4	0	1.29	6.8	4.9	144	37	28	2	1	1	0	5	0	0	1	5	0	0	1	0
150	2	26	2	3	6	0	0	0			0	0	0	0	0	0	11920	12	35.7	268	66.6	23.3	1.5	5.4	7938.72	2777.36	178.8	643.68	34	0	27.31	6.2	3.9	133	27	12	1	1	1	0	6	1	6	1	4	1	4	0	0
151	1	138	11	4	1	0	0	0			0	0	0	0	0	0	6110	12.9	37	251	67.6	24.6	1.3	0.3	4130.36	1503.06	79.43	18.33	46	0	46.37	6.8	3.8	159	29	18	0	1	0	3	9	1	9	1	5	1	5	0	0
152	1	44	3	2	1	0	0	0			0	0	0	0	0	0	10340	12.5	38.3	614	59.5	28.5	0.6	6.6	6152.3	2946.9	62.04	682.44	72	0	49.95	7.4	4.5	138	38	14	2	1	1	0	7	1	5	1	7	1	7	0	0
153	2	3	0	2	1	0	0	0		0	0	0	0	0	0	0	9150	11.5	32.6	336	58.6	31.4	1.2	0.4	5361.9	2873.1	109.8	36.6	2	0	3.3	5.3	3.9	87	34	31	2	1	1	0	7	1	2	1	7	1	7	0	0
154	2	40	3	4	6	0	0	0			0	0	0	0	0	0	14410	12.5	35.2	364	74.4	14.7	0.8	6.1	10721	2118.27	115.28	879.01	81	0	96.46	6.9	3.9	135	32	17	2	1	1	0	5	1	5	0	0	0	0	0	0
155	2	12	1	6	1	0	0	0			0	0	0	0	0	0	6580	10.4	29.6	472	54.9	36.9	1	3.8	3612.42	2428.02	65.8	250.04	36	0	11.06	5.5	3.6	142	23	13	0	1	1	3	6	1	6	1	6	1	6	0	0
156	2	6	0	5	1	0	0	0		1	0	0	0	0	0	0	9510	11.5	33	367	49.4	38.8	1	7.6	4697.94	3689.88	95.1	722.76	5	0	15.17	6.1	4.5	147	46	20	2	1	1	0	4	1	4	1	1	1	1	0	0
157	1	19	1	13	1	0	0	0			0	0	0	0	0	0	9250	13.1	38.9	370	50.3	36.6	1.8	6.7	4652.75	3385.5	166.5	619.75	19	0	2.33	6.8	4.3	155	23	9	0	1	1	3	60	1	6	1	60	1	60	0	0
158	2	31	2	3	6	0	0	0			0	0	0	0	0	0	7370	11.4	34.2	432	61	23.4	3.6	7.5	4495.7	1724.58	265.32	552.75	66	0	2.45	6.4	4	110	57	27	0	1	0	0	7	1	7	0	0	0	0	0	0
159	1	19	1	9	1	0	0	0			0	0	0	1	0	0	6560	12.7	38.4	251	45.3	36.6	8.2	6.6	2971.68	2400.96	537.92	432.96	43	0.9	34.09	7	4.4	140	39	12	2	1	1	1	5	1	4	1	5	1	5	0	0
160	2	14	1	13	2	0	1	0			0	0	0	0	0	0	15420	13.5	40.4	577	48.6	41	3	4.5	7494.12	6322.2	462.6	693.9	7	0	1	6.5	4.5	155	53	48	0	1	1	0	7	1	3	1	7	1	7	1	0
161	1	158	13	32	1	0	0	0			0	0	0	1	0	0	6490	10.3	29.5	78	94.1	4.3	0.4	0.8	6107.09	279.07	25.96	51.92		0	122.93	5.9	3.1	42	242	56	2	1	1	3	2	0	0	1	2	1	2	0	0
162	1	47	3	10	1	0	0	0			0	0	0	0	0	0	6750	12.5	36.1	573	62.4	24.2	4.6	5.1	4212	1633.5	310.5	344.25	67	0	30.46	6.7	4.2	190	30	11	1	1	1	3	7	1	7	1	7	1	7	0	0
163	2	52	4	4	1	0	0	0			0	0	0	0	0	0	6120	12.3	37.5	381	78.5	15.3	2.2	1.7	4804.2	936.36	134.64	104.04	56	0	12.54	6.2	3.6	170	43	59	1	1	1	3	7	1	7	1	7	0	0	0	0
164	1	16	1	6	1	0	0	0			0	0	0	0	0	0	22600	13	38.1	501	48	38.2	1.2	8.2	10848	8633.2	271.2	1853.2	34	0	31.83	6.6	4	84	25	17	0	1	1	3	21	1	17	1	21	1	21	0	0
165	1	20	1	3	1	0	0	0			0	0	0	0	0	0	15360	14.1	39.4	474	65.2	27.2	0.4	3.8	10014.7	4177.92	61.44	583.68	21	0	1.98	7.3	4.7	151	40	26	0	1	1	2	90	1	3	1	90	1	90	0	0
166	2	6	0	2	2	0	0	0		1	0	0	0	0	0	0	11070	12.3	37.4	371	39.5	46.2	2	9	4372.65	5114.34	221.4	996.3	18	0	14.73	6.1	4.3	166	30	16	0	1	1	0	4	1	4	1	2	1	2	1	0
167	2	53	4	7	1	0	0	0			0	0	0	0	0	0	4880	11	32.9	188	60	30	4.3	3.1	2928	1464	209.84	151.28	55	0	192.76	5.8	3.6	124	48	16	0	1	1	3	6	1	6	1	3	1	3	0	0
168	2	10	0	4	1	0	0	0		0	0	1	0	0	0	0	22860	12	35.6	742	41.3	43.5	3.9	5.9	9441.18	9944.1	891.54	1348.74	90	0	26.15	7	4	191	24	13	0	1	0	2	6	1	6	1	6	1	6	1	0
169	1	49	4	2	1	0	0	0			0	0	0	0	0	0	7120	12.8	35.9	328	58.1	31.8	2	4.8	4136.72	2264.16	142.4	341.76	79	0	10.87	7.2	3.7	185	23	9	1	1	1	3	7	1	7	1	7	1	7	0	0
170	1	117	9	2	1	0	0	0			0	0	0	0	0	0	6090	13.9	38.2	383	58.6	24.9	4.1	7	3568.74	1516.41	249.69	426.3	30	0	9.78	6.6	3.8	131	33	13	1	1	0	3	10	1	10	1	10	0	0	0	0
171	2	96	8	3	1	0	0	0			0	0	0	0	0	0	8130	12.5	36	290	70.7	19.3	2.2	5.5	5747.91	1569.09	178.86	447.15	78	0	41.66	7.6	4.6	184	25	17	1	1	0	2	7	1	7	1	7	1	7	0	0
172	1	10	0	3	6	0	0	0			0	0	0	0	0	0	3190	12.1	35.4	128	48	42	0	9	1531.2	1339.8	0	287.1	12	0	2.07	6.4	4.5	171	44	17	2	1	1	0	6	1	6	0	0	0	0	0	0
173	2	22	1	4	1	0	0	0			0	0	0	0	0	0	13830	13	39.4	288	51.8	40.1	0.1	3.4	7163.94	5545.83	13.83	470.22	41	0	10.48	6.7	4.2	160	39	17	0	1	1	2	6	1	6	1	5	1	5	1	0
174	1	13	1	5	1	0	0	0			0	0	0	0	0	0	11780	13.4	37.6	335	55.3	35.1	2.4	3.4	6514.34	4134.78	282.72	400.52	28	0	9.56	6.1	4	152	45	19	1	1	1	0	5	1	5	1	3	1	3	0	0
175	2	54	4	3	1	0	0	0			0	0	0	0	0	0	19120	11.5	32.7	603	69.7	19.5	1.2	6.4	13326.6	3728.4	229.44	1223.68	120	0	163.48	6.7	3.3	155	21	28	1	1	1	3	6	1	6	1	5	1	5	0	0
176	2	4	0	2	1	0	0	0			0	0	0	0	0	0	11120	12.3	34.9	486	26.1	61.3	2.3	6.5	2902.32	6816.56	255.76	722.8	22	0	9.77	5.8	4.2	173	25	19	2	1	1	0	5	0	0	1	5	1	5	0	0
177	2	16	1	2	1	0	0	0			0	0	0	0	0	0	7520	10	28.9	274	52.7	37	2.2	5.4	3963.04	2782.4	165.44	406.08	43	0	24.54	6.2	4.2	178	36	15	0	1	1	3	4	1	4	1	2	1	2	0	0
178	1	51	4	5	1	0	0	0			0	0	0	0	0	0	3840	13	37	194	43.1	40.3	6.8	5.2	1655.04	1547.52	261.12	199.68	27	0	24.82	6.2	3.7	131	89	109	0	1	1	3	6	1	6	1	4	0	0	0	0
179	1	58	4	3	1	0	0	0			0	0	0	0	0	0	7140	12.6	35.4	309	67.3	18.7	7.6	4.7	4805.22	1335.18	542.64	335.58	37	1	32.66	6.1	3.7	137	21	12	1	1	1	4	11	1	11	1	10	1	10	0	0
180	1	57	4	8	1	0	0	0			0	0	0	0	0	0	6580	11.9	35.3	340	83.6	12	0.8	2.3	5500.88	789.6	52.64	151.34	66	1.9	137.17	5.7	3.4	124	26	8	1	1	1	3	7	1	7	1	2	1	2	0	0
181	1	83	6	3	1	0	0	0			0	0	0	0	0	0	5570	11.8	34.9	185	44.5	41.6	1	8.5	2478.65	2317.12	55.7	473.45	37	0	22.62	6.9	4.3	153	30	11	0	1	1	3	5	1	5	1	3	0	0	0	0
182	1	47	3	4	1	0	0	0			0	0	0	0	0	0	7840	13.1	37.6	381	67.5	23.3	0.3	6.1	5292	1826.72	23.52	478.24	30	0	10.92	7.6	4.3	176	29	10	1	1	1	4	7	1	7	1	2	0	0	0	0
183	1	12	1	3	4	0	0	0			0	0	0	0	0	0	7980	12.4	35.2	306	26	61	0	10	2074.8	4867.8	0	798	19	0	3.41	6.5	4.2	139	34	15	1	1	1	0	4	1	4	1	1	1	1	0	0
184	2	59	4	5	1	0	0	0			0	0	0	0	0	0	4040	11.5	33.7	333	53.6	29.8	10.2	3.2	2165.44	1203.92	412.08	129.28	27	0	53.4	6	3.6	120	47	18	1	1	1	3	9	1	9	1	7	1	7	0	0
185	2	45	3	2	1	0	0	0			0	0	0	0	0	0	18600	12.9	37.8	501	75.8	16.6	1.6	3.1	14098.8	3087.6	297.6	576.6	72	0	60.65	7.2	4	153	22	7	1	1	1	0	7	1	7	1	7	1	7	0	0
186	1	19	1	3	6	0	0	0			0	0	0	0	0	0	2840	11.8	34.7	219	38.2	48.6	0.1	6.2	1084.88	1380.24	2.84	176.08	16	0	1	6.8	4.3	155	41	12	0	1	1	0	12	1	12	0	0	0	0	0	0
187	1	21	1	3	1	0	0	0			0	0	0	0	0	0	13460	11.8	35.7	491	66.7	22.8	0.1	6.7	8977.82	3068.88	13.46	901.82	39	0	70.8	6.3	4	128	33	13	1	1	1	1	8	1	8	1	6	1	6	1	0
188	1	45	3	5	1	0	0	0			0	0	0	0	0	0	8760	13.1	37.8	268	51.2	34	0.6	8.9	4485.12	2978.4	52.56	779.64	54	0	31.23	7	4.5	147	27	14	1	1	1	3	5	1	5	1	3	0	0	0	0
189	1	126	10	2	1	0	0	0			0	0	0	0	0	0	3680	13.2	39.8	277	69.9	20	1.8	5.2	2572.32	736	66.24	191.36	50	0	2.54	7.2	4	138	28	16	1	1	1	3	7	0	0	1	7	1	7	0	0
190	2	38	3	3	1	0	0	0			0	0	0	0	0	0	13820	12.7	37.1	302	71.2	21.4	0.3	4.2	9839.84	2957.48	41.46	580.44	83	0	73.55	7.1	4.4	164	30	15	1	1	0	3	5	1	4	1	5	1	5	0	0
191	1	73	6	2	1	0	0	1			0	1	0	0	0	0	9510	12.5	36.5	337	77.5	15.4	1.3	4.1	7370.25	1464.54	123.63	389.91	32	0	103.63	7.1	4.4	119	21	12	0	1	1	3	5	1	1	1	5	0	0	0	0
192	2	58	4	2	1	0	0	0			0	0	0	0	0	0	4080	11.3	32.6	259	38	51.8	2.9	4	1550.4	2113.44	118.32	163.2	43	0	22.9	6.5	3.9	136	23	7	1	1	1	3	10	1	10	1	9	1	9	0	0
193	2	17	1	2	6	0	0	0			0	0	0	0	0	0	17620	12.3	37	558	62	28.3	0.1	5.6	10924.4	4986.46	17.62	986.72	33	0	25	6.7	4.7	140	36	23	1	1	0	0	5	1	5	0	0	0	0	0	0
194	2	63	5	3	1	0	0	0			0	0	0	0	0	0	8990	12.1	35.4	351	68.3	24.6	0.4	4.1	6140.17	2211.54	35.96	368.59	49	0	2.07	6.3	3.8	142	32	15	0	1	0	3	8	1	8	1	7	1	7	0	0
195	1	12	1	2	1	0	0	0			0	0	0	0	0	0	7680	14.2	40.9	233	17.3	63.7	2.7	6.2	1328.64	4892.16	207.36	476.16	12	0	1.12	6.6	4.5	177	38	19	0	1	0	0	4	1	4	1	2	1	2	0	0
196	1	1	0	2	4	0	0	0		1	0	0	0	0	0	0	10440	10	29.5	509	45	33	2	18	4698	3445.2	208.8	1879.2	5	0	3.48	5.1	3.5	108	26	19	2	1	1	0	5	0	0	1	5	1	5	0	1
197	2	80	6	8	1	0	0	0			0	0	0	0	0	0	6360	12.4	36.7	200	71.3	14.2	2.9	6.5	4534.68	903.12	184.44	413.4	45	1.9	15.77	5.9	3.1	135	50	21	1	1	0	3	11	1	11	1	7	1	7	0	0
198	1	71	5	3	1	0	0	0			0	0	0	0	0	0	7650	12.6	37.5	398	70.8	22.6	0.6	3.7	5416.2	1728.9	45.9	283.05	50	0.2	20.57	6.8	14	108	27	17	1	1	1	3	9	1	9	1	7	1	7	0	0
199	2	43	3	3	1	0	0	0			0	0	0	0	0	0	8680	10.5	31.1	341	73.7	17.3	0.4	4.6	6397.16	1501.64	34.72	399.28	92	2.2	88.24	5.9	3.2	131	27	13	1	1	1	2	11	1	11	1	9	1	9	0	0
200	2	125	10	3	1	0	0	0			0	0	0	0	0	0	7750	14	42.2	264	71.6	19.5	0.6	5.8	5549	1511.25	46.5	449.5	61	0.2	41.83	7.8	4.4	139	18	12	1	1	1	3	6	1	6	1	2	1	2	0	0
201	1	81	6	3	1	0	0	0			0	0	0	0	0	0	5660	12.2	35.4	273	61.1	22.8	0.8	12.2	3458.26	1290.48	45.28	690.52	58	0	34.44	6.3	4.7	142	23	13	0	1	1	3	5	1	5	1	3	1	3	0	0
202	1	12	1	5	6	0	0	0			0	0	0	0	0	0	10110	11.3	35	432	33.8	49.3	4.2	8.2	3417.18	4984.23	424.62	829.02	4	0	43.44	6.4	4.5	193	34	13	2	1	1	0	31	1	31	0	0	0	0	0	0
203	1	4	0	3	1	0	0	0			0	0	0	0	0	0	12700	12.5	36.6	329	35.2	51.1	2.4	7.3	4470.4	6489.7	304.8	927.1	16	0	8.19	6.2	4.5	172	36	35	2	1	1	0	2	1	2	1	1	1	1	0	0
204	1	80	6	2	1	0	0	0			0	0	0	0	0	0	4420	13.1	38.1	164	66.8	27.6	0.3	3	2952.56	1219.92	13.26	132.6	25	1.8	65.26	6.2	3.8	146	31	11	1	1	0	2	9	1	9	1	7	1	7	0	0
205	1	54	4	2	1	0	0	0			0	0	0	0	0	0	7430	13.1	37.9	307	60	23.6	4.7	8.3	4458	1753.48	349.21	616.69	58	0	45.61	7	4.2	154	30	12	1	1	1	3	7	1	7	1	7	1	7	0	0
206	1	3	0	2	4	0	0	0			0	0	0	0	0	0	20600	11.3	33.6	431	69.2	22.5	0.8	5.5	14255.2	4635	164.8	1133	39	0	13.74	6	4.1	146	27	16	0	1	1	0	1	1	1	1	1	1	1	0	0
207	2	189	15	9	1	0	0	0			0	0	0	0	0	0	7070	13.6	36.4	162	69.5	23.2	1.7	3.7	4913.65	1640.24	120.19	261.59	22	0	8.09	6.9	4.4	136	33	17	1	1	1	0	5	1	5	1	3	1	3	1	0
208	2	10	0	3	1	0	0	0			0	0	0	0	0	0	16730	11.9	35.2	307	40.9	47.7	0.5	5.3	6842.57	7980.21	83.65	886.69	105	0	52.91	6.8	4.2	135	31	12	2	1	0	0	7	1	7	1	5	1	5	0	0
209	2	47	3	8	1	0	0	0			0	0	0	0	0	0	6760	12.6	37.8	333	59.2	24.4	3.5	7.2	4001.92	1649.44	236.6	486.72	77	1	84.1	6.8	3.8	134	38	19	1	1	0	3	14	1	14	1	10	1	10	0	0
210	2	48	4	4	1	0	0	0			0	0	0	0	0	0	7550	12.2	36.5	386	38.1	43.4	5.1	8.1	2876.55	3276.7	385.05	611.55	56	0	9.75	7.1	4.3	161	26	10	1	1	0	3	3	1	1	1	3	0	0	0	0
211	1	94	7	4	1	0	0	0			0	0	0	0	0	0	3990	13.3	36.1	261	55.9	34.3	0.8	0.23	2230.41	1368.57	31.92	9.177	36	0	3.54	6.4	3.8	123	32	23	1	1	1	3	8	1	8	1	7	1	7	0	0
212	1	48	4	3	1	0	0	0			0	0	0	0	0	0	6970	11.5	33.7	260	46.6	41.3	3.6	5.2	3248.02	2878.61	250.92	362.44	51	0	4.99	6.3	3.8	148	22	12	1	1	1	3	7	1	7	1	7	0	0	0	0
213	1	15	1	3	2	0	0	0			0	0	0	0	0	0	10350	11.3	35	288	78.9	16.4	0.8	2.3	8166.15	1697.4	82.8	238.05	23	0	11.41	6.8	4.7	167	52	20	0	1	1	0	2	1	2	1	2	1	2	1	0
214	1	69	5	4	1	0	0	0			0	0	0	0	0	0	14560	13	37.3	483	77.6	14.4	2.6	3.3	11298.6	2096.64	378.56	480.48	38	1	23.93	6.8	4.1	157	20	9	1	1	0	3	10	1	10	1	10	1	10	0	0
215	1	17	1	2	1	0	0	0			0	0	0	0	0	0	14490	11.5	36.6	348	34	52	7	4	4926.6	7534.8	1014.3	579.6		0	9.47	6.8	4.3	279	38	19	0	1	0	2	7	1	7	1	7	1	7	0	0
216	1	50	4	3	1	0	0	0			0	0	0	0	0	0	13460	11.7	32.1	424	61.9	24.7	3.4	6.3	8331.74	3324.62	457.64	847.98	95	0.6	29.88	7.2	3.8	135	22	8	1	1	0	3	5	1	5	1	5	1	5	0	0
217	2	66	5	2	1	0	0	0			0	0	0	0	0	0	13150	10.6	32.2	365	63.8	26.2	1.4	5.2	8389.7	3445.3	184.1	683.8	65	0	50.71	7.1	4	103	21	7	1	1	0	4	4	1	4	1	3	1	3	0	0
218	1	41	3	3	1	0	0	0			0	0	0	0	0	0	7030	11.8	33.5	373	58.3	30.3	3.1	4.1	4098.49	2130.09	217.93	288.23	15	0	23.39	6	3.8	114	26	10	1	1	1	4	7	1	2	1	7	1	7	0	0
219	2	67	5	3	1	0	0	0			0	0	0	0	0	0	8890	11.7	34.2	288	63.9	25.7	3.9	4.2	5680.71	2284.73	346.71	373.38	73	0	107.27	6.8	3.9	134	22	7	1	1	0	3	5	1	5	1	5	1	5	0	0
220	1	29	2	4	6	0	0	0			0	0	0	0	0	0	23380	13.2	36.9	293	75	14.4	0.1	8	17535	3366.72	23.38	1870.4	25	1.8	13.94	6.9	4.6	143	30	18	0	1	1	0	6	1	6	0	0	0	0	0	0
221	2	15	1	2	2	0	0	0			0	0	0	0	0	0	17750	10.8	32.2	351	54.5	34.7	1.9	6.4	9673.75	6159.25	337.25	1136	82	1.7	82	6.4	4.1	112	21	12	1	1	1	3	2	1	2	1	2	1	2	1	0
222	2	68	5	4	1	0	0	0			0	0	0	0	0	0	4510	13.1	38.8	212	53.5	32.7	3	7.5	2412.85	1474.77	135.3	338.25	25	0	11.47	6.8	4.3	132	29	18	0	1	1	3	5	1	5	1	4	1	4	0	0
223	1	42	3	3	1	0	0	0			0	0	0	0	0	0	4910	12.1	35.6	283	54	24.9	7.5	7.5	2651.4	1222.59	368.25	368.25	75	3.2	19.25	7	3.8	128	42	17	1	1	0	3	8	1	8	1	7	1	7	0	0
224	2	10	0	2	1	0	0	0			0	0	0	0	0	0	6020	12.5	36.5	274	8	80	1	9	481.6	4816	60.2	541.8	15	0	1.16	6.2	4.4	151	47	16	0	1	1	3	5	1	5	1	5	0	0	0	0
225	1	71	5	2	1	0	0	0			0	0	0	0	0	0	3230	12.2	36.1	293	68.5	20	1.6	6.6	2212.55	646	51.68	213.18	67	0	17.39	7.6	4.5	153	28	15	1	1	1	3	7	1	7	1	7	1	7	0	0
226	2	39	3	2	1	0	0	0			0	0	0	0	0	0	6920	12.1	35	392	48	36.4	1	8.9	3321.6	2518.88	69.2	615.88	60	0	3.6	6.8	4	124	31	12	1	1	1	0	16	1	16	1	14	1	14	0	0
227	1	212	17	18	1	0	0	0			0	0	0	0	0	1	12860	11.5	34.8	392	94.1	1.8	0.2	2.9	12101.3	231.48	25.72	372.94	38	4.5	1	6.1	3.9	238	10	20	1	1	1	0	7	0	0	1	7	0	0	1	0
228	1	61	5	3	1	0	0	0			0	0	0	0	0	0	6850	12.1	35.3	254	78.4	17	0.1	2.3	5370.4	1164.5	6.85	157.55	41	0	45.84	6.6	3.8	123	37	14	1	1	1	3	10	1	10	1	7	1	7	0	0
229	1	22	1	3	1	0	0	1			0	1	0	0	0	0	10020	12.4	36.6	345	61.1	26.9	1.2	5.6	6122.22	2695.38	120.24	561.12	70	2.2	18.67	6.6	4.2	127	28	11	1	1	1	4	8	1	8	1	7	1	7	0	0
230	2	6	0	2	1	0	0	0			0	0	0	0	0	0	9180	11.8	35.5	556	28.3	47.3	10.1	9.5	2597.94	4342.14	927.18	872.1	42	0.3	5.62	6	4	173	27	17	0	1	1	3	7	1	7	1	7	1	7	0	0
231	2	101	8	3	3	0	0	0			0	0	0	0	0	0	14160	12.5	36.8	327	86.9	5.9	3.3	2.8	12305	835.44	467.28	396.48	25	0	6.53	7	4.3	167	23	17	1	1	0	0	1	0	0	1	1	1	1	1	0
232	2	36	3	3	1	0	0	0			0	0	0	0	0	0	8570	11.8	36.1	180	49.7	34.5	0.8	10.1	4259.29	2956.65	68.56	865.57	34	0	24.14	6.3	3.1	103	28	9	0	1	0	3	6	1	6	1	3	1	3	0	0
233	1	6	0	4	2	0	0	1		0	0	0	1	0	0	0	9520	11.8	37.9	415	26.4	56.4	0.9	0.4	2513.28	5369.28	85.68	38.08	62	0	3.09	7.1	4.5		41	30	2	1	1	1	3	1	2	1	3	1	3	1	0
234	2	132	11	3	1	0	0	0			0	0	0	0	0	0	4990	12.8	39.1	199	67.4	25.2	0.3	4.8	3363.26	1257.48	14.97	239.52	54	0	26.06	6.7	4.1	137	28	20	1	1	1	3	9	1	9	1	6	1	6	0	0
235	2	31	2	2	1	0	0	0			0	0	0	0	0	0	15920	12	34	472	66	26	1	4	10507.2	4139.2	159.2	636.8	68	0	85.38	5.9	3.5	138	31	15	0	1	0	3	8	1	8	1	3	0	0	0	0
236	1	70	5	2	1	0	0	0			0	0	0	0	0	0	5920	11.9	35.2	240	55.9	35.7	3.4	2.1	3309.28	2113.44	201.28	124.32	34	1.1	28.33	6.3	3.9	137	34	16	0	1	1	3	9	1	9	1	6	1	6	0	0
237	1	34	2	2	1	0	0	0			0	0	0	0	0	0	9090	10.8	12.6	397	47.4	32.9	5.5	9.4	4308.66	2990.61	499.95	854.46	52	0	8.66	6.4	4.1	185	27	11	0	1	1	0	2	1	2	1	2	1	2	0	0
238	1	92	7	3	1	0	0	0			0	0	0	0	0	0	7520	11.8	34.7	437	69.5	18	1.8	7.8	5226.4	1353.6	135.36	586.56	67	1.9	15.87	6.6	4.1	166	54	69	1	1	1	3	8	1	8	1	7	0	0	0	0
239	1	120	10	10	1	0	0	0			0	0	0	0	0	0	3740	13.3	37.1	108	68.8	15.5	3.1	8.8	2573.12	579.7	115.94	329.12	57	5.6	165.84	5.7	3.3	122	26	11	0	1	0	4	13	1	13	1	6	0	0	0	0
240	1	27	2	2	1	0	0	0			0	0	0	0	0	0	5790	14	40.8	226	39.8	46.4	2.1	5.7	2304.42	2686.56	121.59	330.03	40	0	47.86	6.4	3.9	119	172	161	0	1	1	3	2	1	2	1	2	1	2	0	0
241	1	24	2	3	1	0	0	0			1	0	0	0	0	0	13120	10.6	31.3	431	63	33	0	4	8265.6	4329.6	0	524.8	70	0	13.1	6.2	3.6	118	29	15	0	1	1	2	5	1	5	1	5	1	5	0	0
242	2	28	2	2	6	0	0	0			0	0	0	0	0	0	10020	12.8	37.7	359	51.7	33.1	0.7	10.4	5180.34	3316.62	70.14	1042.08	113	0	11.32	6.8	4.5	144	43	14	2	1	1	0	3	1	3	1	3	1	3	0	0
243	1	14	1	3	2	0	1	0		0	0	0	0	0	0	0	12490	12.1	35.9	496	74.4	19.6	1	0.2	9292.56	2448.04	124.9	24.98	56	0.5	28.82	7.1	4.7	145	35	24	0	1	1	1	7	1	2	1	7	0	0	1	0
244	2	49	4	2	1	0	0	0			0	0	0	0	0	0	11780	12.8	35.9	281	62.2	24.6	5.4	5	7327.16	2897.88	636.12	589	53	0	33.96	6.9	4.3	118	26	8	1	1	1	3	11	1	11	1	10	1	10	0	0
245	2	29	2	2	1	0	0	0			0	0	0	0	0	0	10260	12.5	35.5	404	55.7	33.2	1.7	5.1	5714.82	3406.32	174.42	523.26	46	0.7	7.72	6.5	3.8	120	39	14	1	1	1	0	15	1	15	1	14	1	14	0	0
246	1	113	9	3	1	0	0	0			0	0	0	0	0	0	7260	12.9	38.3	259	76.5	11.3	1	9	5553.9	820.38	72.6	653.4	46	1.9	44.01	7.5	4.5	188	21	12	0	1	1	3	8	1	8	1	6	1	6	0	0
247	2	56	4	4	1	0	0	0			0	0	0	0	0	0	13530	13.5	39	371	83.3	9.6	0.9	3.9	11270.5	1298.88	121.77	527.67	74	2.7	51.09	7	4	148	30	12	0	1	1	3	4	1	4	1	2	1	2	0	0
248	2	11	0	2	2	0	1	0		0	0	0	0	0	0	0	9030	11.4	34.3	285	29.8	55.7	2	6.4	2690.94	5029.71	180.6	577.92	20	0	2.32	6.4	4.5	192	27	15	1	1	1	0	3	1	3	1	2	0	0	1	0
249	1	26	2	1	6	0	0	0			0	0	0	0	0	0	12890	12.4	38	330	68.6	25.3	0.5	3.1	8842.54	3261.17	64.45	399.59	18	1.6	14.89	6.1	3.9	95	30	18	0	1	1	0	6	1	6	0	0	0	0	0	0
250	2	16	1	2	6	0	0	1			0	0	0	0	0	0	15000	11.6	33.8	378	40	50	3	5	6000	7500	450	750	88	0	39.26	7.2	4.5	172	35	17	1	1	1	0	5	1	5	1	4	0	0	0	0
251	1	70	5	2	1	0	0	0			0	0	0	0	0	0	5160	12.6	36.8	239	60.4	31.6	1.2	2.9	3116.64	1630.56	61.92	149.64	71	0	47.42	6.2	3.7	146	27	13	0	1	0	4	7	1	7	1	5	1	5	0	0
252	1	33	2	2	1	0	0	0			0	0	0	0	0	0	7010	12.8	37.7	206	51.2	38.4	0.7	6.6	3589.12	2691.84	49.07	462.66	40	0	8.61	6.3	4	118	30	10	1	1	0	3	5	1	4	1	5	1	5	0	0
253	1	92	7	4	1	0	0	0			0	0	0	0	0	0	4200	13.4	40	173	57.8	29.9	0.7	8.9	2427.6	1255.8	29.4	373.8		0	59.97	6.7	4.1	138	43	13	1	1	0	3	5	1	5	1	1	1	1	0	0
254	2	7	0	2	2	0	0	1		1	1	0	0	0	0	0	2870	11.2	33.9	412	24	62	0	6	688.8	1779.4	0	172.2	22	0	1.19	6.1	4.2	150	52	26	0	1	0	0	6	1	6	1	5	1	5	1	0
255	1	51	4	3	6	0	0	0			0	0	0	0	0	0	9200	11.4	33.4	334	57.2	29.8	1.4	6.9	5262.4	2741.6	128.8	634.8	65	0	43.72	6.5	3.8	103	19	12	1	1	0	0	9	1	9	0	0	0	0	0	0
256	1	24	2	3	1	0	0	0			0	0	0	0	0	0	11280	12.5	37.3	299	64.9	24.3	2.9	5.2	7320.72	2741.04	327.12	586.56	86	0.2	7.52	7	4.2	144	37	12	0	1	1	3	8	1	8	1	5	1	5	0	0
257	2	87	7	2	1	0	0	0			0	0	0	0	0	0	11940	15.5	45.4	241	77.6	9	4.2	7.6	9265.44	1074.6	501.48	907.44	37	2.8	88.78	7.5	4.7	202	34	22	0	1	1	0	5	1	3	1	5	1	5	0	0
258	1	14	1	2	1	0	0	0		0	0	0	0	0	0	1	14390	12.9	38.3	677	39.5	47.8	2.9	4.9	5684.05	6878.42	417.31	705.11	44	0	4.25	6.8	4.1	228	24	8	1	1	0	3	7	0	0	1	7	1	7	0	0
259	1	61	5	3	1	0	0	0			0	0	0	0	0	0	7050	12.5	36	331	53	35.6	3.8	4.1	3736.5	2509.8	267.9	289.05	70	0	121.7	6.4	3.7	149	27	10	1	1	1	3	6	1	6	1	6	1	6	0	0
260	1	20	1	4	1	0	0	0			0	0	0	0	0	0	12710	11.4	35.2	352	62.3	22.7	6.6	5.5	7918.33	2885.17	838.86	699.05	120	0	105.96	6.7	3.7	141	23	12	0	1	1	2	11	1	11	0	0	0	0	0	0
261	2	59	4	2	1	0	0	0			0	0	0	0	0	0	6000	12.7	37.4	227	52.8	37.6	0.2	5	3168	2256	12	300	38	0	32.66	6.3	4.1	185	30	148	0	1	1	3	6	1	6	1	3	1	3	0	0
262	2	18	1	2	1	0	0	0		0	0	0	0	0	0	0	11800	12.6	34	465	45.1	41.1	3.5	7.1	5321.8	4849.8	413	837.8	67	0	8.15	6.4	3.8	155	30	15	0	1	1	0	11	1	11	1	4	1	4	0	0
263	1	19	1	2	2	0	0	0			0	0	0	0	0	0	15800	12.5	37.1	505	53.3	33.5	3	6.7	8421.4	5293	474	1058.6	49	1.5	66.17	6.2	3.9	124	28	11	0	1	1	2	3	1	3	1	3	1	3	1	0
264	2	45	3	3	1	0	0	0			0	0	0	0	0	0	6320	11.7	36	223	52.2	39	0.9	3.3	3299.04	2464.8	56.88	208.56	45	0	28.61	6.3	4.2	169	32	13	0	1	0	0	8	1	8	1	6	1	6	0	0
265	1	97	8	3	1	0	0	0			0	0	0	0	0	0	7860	12.6	37.2	516	40	40	10	5	3144	3144	786	393	71	0	6.01	7.5	4.1	173	23	80	1	1	0	3	9	1	9	1	8	1	8	0	0
266	2	1	0	2	1	0	0	0		1	0	0	0	0	0	0	9320	10.7	32.3	350	19.6	59.4	4.1	11.8	1826.72	5536.08	382.12	1099.76	2	0	1	5.4	3.9	173	59	71	2	1	1	3	2	1	2	1	2	0	0	0	0
267	2	7	0	4	1	0	0	0		0	0	0	0	0	0	0	12570	11.1	34	575	64.7	17	2.4	13.4	8132.79	2136.9	301.68	1684.38	83	0	75.95	5.8	3.3	184	25	31	0	1	1	0	9	1	9	1	5	0	0	0	0
268	2	92	7	4	1	0	0	0			0	0	0	0	0	0	4200	13.4	40	173	57.8	29.9	0.7	8.9	2427.6	1255.8	29.4	373.8		0	59.97	6.7	4.1	138	43	13	1	1	0	3	4	1	4	1	1	1	1	1	0
269	2	18	1	3	6	0	0	0			0	0	0	0	0	0	11100	11.6	36.7	279	48.2	29.2	4.1	13.5	5350.2	3241.2	455.1	1498.5	89	0	39.54	6.8	4.2	126	41	87	1	1	0	0	5	1	5	1	3	0	0	0	0
270	2	72	6	46	3	1	1	1			1	1	0	0	0	0	12010	11.9	38.1	228	57.9	32.9	5.7	0.7	6953.79	3951.29	684.57	84.07	4	0	12.44	5.1	3.4	118	32	9	0	1	1	0	4	1	4	1	2	0	0	1	1
271	1	72	6	2	1	0	0	0			0	0	0	0	0	0	6390	11.9	35.8	432	49.3	32.5	5.9	6.3	3150.27	2076.75	377.01	402.57	55	0	29.37	6.4	3.8	106	30	18	1	1	0	3	9	1	9	1	9	1	9	0	0
272	1	13	1	2	1	0	0	0			0	0	0	0	0	0	9320	11.3	33.8	275	42.4	45.5	2.3	5.1	3951.68	4240.6	214.36	475.32	62	0	18.7	7.2	4.6	120	38	24	0	1	1	3	3	1	3	1	3	1	3	0	0
273	1	25	2	3	1	0	0	0			0	0	0	0	0	0	5470	12.5	36	279	39.4	48.2	1.9	5.4	2155.18	2636.54	103.93	295.38	49	0	4.08	6.4	4.1	157	29	14	0	1	1	3	6	1	6	1	5	1	5	0	0
274	1	32	2	3	6	0	0	0			0	0	0	0	0	0	7190	11.6	34.2	232	67.2	21.9	0.4	7.8	4831.68	1574.61	28.76	560.82	17	0	40.19	6.1	4	133	25	10	0	1	1	2	3	1	3	1	3	0	0	0	0
275	1	81	6	2	1	0	0	0			0	0	0	0	0	0	4430	11.8	34.1	306	62.5	26.5	2.4	6.5	2768.75	1173.95	106.32	287.95	17	3.2	8.59	6.2	3.9	142	29	15	1	1	1	3	5	1	5	1	3	1	3	0	0
276	1	3	0	4	1	0	0	0		1	0	0	0	0	0	0	5530	11.7	34.3	320	37	51.5	0.5	7.8	2046.1	2847.95	27.65	431.34	20	0	23.4	5.8	4.1	135	70	22	0	1	1	0	6	1	6	1	3	1	3	0	0
277	2	10	0	2	1	0	0	0		0	0	0	0	0	0	0	9140	12.9	37.9	355	28.1	58.2	2.5	6.9	2568.34	5319.48	228.5	630.66	13	0	5.4	6.5	4.5	155	65	46	0	1	1	3	5	1	5	1	5	1	5	0	0
278	1	10	0	3	1	0	0	0			0	0	0	0	0	0	11070	11.8	36.1	465	38.4	42.9	6.7	7.6	4250.88	4749.03	741.69	841.32	87	0.8	36.43	7.1	4.3	146	41	19	1	1	1	3	7	1	7	1	7	1	7	0	0
279	2	85	7	2	1	0	0	0			0	0	0	0	0	0	6270	12.9	37.6	141	62.8	29.9	0.3	4.4	3937.56	1874.73	18.81	275.88	42	0	39.19	5.9	3.8	146	34	33	0	1	0	3	5	1	5	1	3	1	3	0	0
280	2	16	1	3	6	0	0	0			0	0	0	0	0	0	11830	12.6	36.7	333	55	34.5	0.2	5.6	6506.5	4081.35	23.66	662.48	39	0	25.12	7.1	4.6	146	42	15	2	1	0	0	4	1	4	0	0	0	0	0	0
281	1	45	3	2	2	0	0	0			0	0	0	0	0	0	11990	11.8	34.3	578	79.4	11.5	0.1	6.6	9520.06	1378.85	11.99	791.34	94	0	56.13	7.4	4.3	158	21	9	0	1	1	2	9	1	9	1	7	1	7	1	0
282	2	47	3	4	1	0	0	0			0	0	0	0	0	0	9920	12	35	406	70	20	0	7	6944	1984	0	694.4	36	0	5.11	6.3	4.7	121	28	10	1	1	1	3	10	1	10	1	10	0	0	0	0
283	1	25	2	2	2	0	0	0			0	0	0	0	0	0	11130	12.5	37.7	376	67.3	24	2.6	2.6	7490.49	2671.2	289.38	289.38	19	0	6.39	6.6	4.6	147	36	15	1	1	1	2	1	0	0	1	1	1	1	1	0
284	1	24	2	2	1	0	0	0			0	0	0	0	0	0	9990	11.7	34.9	658	58	28.9	6.5	2.8	5794.2	2887.11	649.35	279.72	89	0	2	6.6	3.8	148	28	10	1	1	1	2	7	1	7	1	5	0	0	1	0
285	1	3	0	7	4	0	0	0		1	0	0	0	0	0	0	17360	11	33.6	729	27.9	56.9	1.4	9.3	4843.44	9877.84	243.04	1614.48	55	0	2.7	6.2	4	145	33	30	0	1	1	0	2	1	1	1	2	1	2	1	0
286	1	11	0	1	1	0	0	0			0	0	0	0	0	0	10140	12.4	37.8	328	35.6	51.4	1.9	6.4	3609.84	5211.96	192.66	648.96	41	0	11.07	6.5	4.4	158	36	29	0	1	0	3	3	1	3	1	3	1	3	0	0
287	1	8	0	3	1	0	1	0			1	0	1	1	0	0	9380	11.7	35.8	303	39	51	4	6	3658.2	4783.8	375.2	562.8	16	1.1	1	6.4	4.4	172	65	73	0	1	1	3	7	1	7	1	7	1	7	0	0
288	1	36	3	4	1	0	0	0			0	0	0	0	0	0	7110	12.6	36.4	312	73.1	19.8	0.4	4.6	5197.41	1407.78	28.44	327.06	35	0	5.69	6.5	4.2	135	32	13	0	1	0	3	7	1	7	1	7	1	7	1	0
289	2	12	1	4	2	0	1	0		0	0	0	0	0	0	0	24170	12.6	38.7	614	76.6	15.1	0.9	5.1	18514.2	3649.67	217.53	1232.67	53	0	5.72	7.1	4.5	186	54	161	0	1	1	0	3	1	3	1	3	1	3	1	0
290	1	18	1	4	6	0	0	0			0	0	0	0	0	0	14560	12.3	38.4	194	47.2	42.1	0.1	5.6	6872.32	6129.76	14.56	815.36	20	0	14.92	6.3	4.2	97	36	14	2	1	1	0	5	1	5	0	0	0	0	0	0
291	1	2	0	4	1	0	0	0			0	0	0	0	0	0	24700	12.6	36.7	682	13.5	74.7	1.6	4.6	3334.5	18450.9	395.2	1136.2	2	0	1	6	4.3	138	43	37	0	1	1	0	7	0	0	1	7	0	0	0	0
292	2	48	4	3	1	0	0	0			0	0	0	0	0	0	6300	12.3	36.9	504	42	42	6	10	2646	2646	378	630	26	0	8.76	7.2	4.3	152	27	20	1	1	1	3	3	0	0	1	3	0	0	0	0
293	2	134	11	2	1	0	0	0			0	1	0	0	0	0	6090	13.9	41.2	184	77.2	17.6	0.1	3.3	4701.48	1071.84	6.09	200.97	29	0	16.11	6.9	4.2	138	24	14	1	1	1	2	9	1	9	1	7	1	7	0	0
294	2	7	0	3	2	0	1	0			0	1	0	0	0	0	12970	10.7	35.6	459	10	50	0	26	1297	6485	0	3372.2	85	17.6	9.9	7	4	103	29	23	2	1	0	3	3	0	0	1	3	0	0	1	0
295	2	10	0	2	1	0	0	0			0	0	0	0	0	0	13880	12.8	37.1	503	34.7	55.7	0	5.5	4816.36	7731.16	0	763.4	7	0	1	6.8	4.8	161	38	13	0	1	1	3	6	1	6	1	6	1	6	0	0
296	2	44	3	4	1	0	0	0			0	0	0	0	0	0	7450	11.9	35.8	449	43	49.5	0.4	3.9	3203.5	3687.75	29.8	290.55	8	0	4.83	6.7	4.4	171	28	11	0	1	1	3	7	1	7	1	5	0	0	0	0
297	1	8	0	2	1	0	0	0		0	0	0	0	0	0	0	9400	11.2	34.9	447	37.7	48.2	2.5	6.3	3543.8	4530.8	235	592.2	62	0	2.02	6.1	4.1	190	32	17	0	1	0	3	6	1	6	1	6	1	6	0	0
298	1	30	2	4	1	0	0	0			0	1	0	0	0	0	5030	12.1	37.7	446	52.3	38.3	1.5	3.2	2630.69	1926.49	75.45	160.96	21	0	25.59	5.9	3.5	100	37	17	1	1	0	4	10	1	10	1	10	1	10	1	0
299	1	37	3	2	1	0	0	0			0	1	0	0	0	0	6510	12.6	37.2	254	55.2	31.3	2.8	6.9	3593.52	2037.63	182.28	449.19	43	0	21.87	6.3	4	146	27	12	0	1	0	3	9	1	9	1	7	0	0	1	0
300	2	21	1	2	1	0	0	0			0	0	0	0	0	0	7020	13.1	37.6	234	32.6	58.4	0.9	3.4	2288.52	4099.68	63.18	238.68	21	0	1	6.3	4	196	44	24	1	1	1	4	7	1	7	1	5	1	5	0	0
301	2	51	4	3	1	0	0	0			0	0	0	0	0	0	9490	11.9	35.7	266	76.6	16.7	0.8	3.2	7269.34	1584.83	75.92	303.68	34	0	68.35	6.6	4.3	118	26	10	0	1	0	3	7	1	7	1	4	1	4	0	0
302	2	94	7	2	1	0	0	0			0	0	0	0	0	0	3980	15.2	43.4	152	58.3	32	0.7	6	2320.34	1273.6	27.86	238.8	30	0.2	15.27	6.9	4.4	126	27	15	0	1	1	3	4	1	4	1	3	1	3	0	0
303	2	81	6	4	1	0	0	0			0	1	0	0	0	0	6210	11.6	34.2	212	56	29	4	4	3477.6	1800.9	248.4	248.4	50	0	33.86	5.9	3.1	113	45	21	1	1	1	2	9	1	9	0	0	0	0	0	0
304	2	29	2	3	1	0	0	0			1	1	0	0	0	0	5810	11.8	35.6	210	35.9	53.9	1	4.4	2085.79	3131.59	58.1	255.64	43	0	69.55	5.8	3.9	118	34	13	1	1	1	3	5	1	5	1	3	1	3	0	0
305	2	131	10	4	1	0	0	0			0	0	0	0	0	0	5280	12.9	37.9	225	70.7	21.7	1.1	5.1	3732.96	1145.76	58.08	269.28	87	0	78.31	6.9	3.9	168	32	22	0	1	0	3	7	1	7	1	5	1	5	0	0
306	1	59	4	2	1	0	0	0			0	0	0	0	0	0	10400	13.3	38.2	241	75.8	17.3	0.3	4	7883.2	1799.2	31.2	416	47	0	16.46	6.6	4	125	39	15	0	1	0	3	8	1	8	1	5	1	5	0	0
307	1	53	4	2	6	0	0	0			0	0	0	0	0	0	2990	11.6	33.9	130	28	64	1	7	837.2	1913.6	29.9	209.3	15	0	5.86	6.2	4.1	123	30	10	0	1	1	0	4	1	4	0	0	0	0	0	0
308	2	66	5	4	1	0	0	0			0	0	0	0	0	0	6660	11.9	36.5	287	66.7	23.3	3.1	4	4442.22	1551.78	206.46	266.4	67	0	18.52	7	4.4	142	31	14	0	1	1	3	5	1	5	1	4	1	4	0	0
309	1	29	2	2	1	0	0	0			0	0	0	0	0	0	9560	12.1	37.3	351	49	41.2	0.9	5.5	4684.4	3938.72	86.04	525.8	23	0	1.55	6.7	4.2	122	46	19	1	1	1	3	10	0	0	1	10	1	10	0	0
310	2	16	1	4	1	0	0	0		1	0	0	0	0	0	0	4070	11.1	34.3	214	59.7	24.3	2.2	8.1	2429.79	989.01	89.54	329.67	12	0	6.17	6.5	4.5	169	41	16	0	1	0	1	7	1	3	1	7	1	7	0	0
311	1	3	0	2	1	0	0	0		0	1	0	0	0	0	0	14780	11.2	33.2	384	40	46	0.8	9.5	5912	6798.8	118.24	1404.1	35	0	20.77	6.2	4.2	153	22	18	2	1	1	0	14	1	1	1	14	0	0	0	0
312	1	67	5	3	1	0	0	0			0	0	0	0	0	0	6510	10.8	31.7	274	60.9	26.1	0.8	7.6	3964.59	1699.11	52.08	494.76	63	2.9	22.93	6.6	4.1	94	22	8	0	1	1	2	9	1	9	1	7	1	7	0	0
313	2	129	10	4	1	0	0	0			0	0	0	0	0	0	10060	12.9	38.4	307	56.1	33.4	2.9	4.4	5643.66	3360.04	291.74	442.64	16	0	1.21	6.8	4.4	154	14	9	0	1	0	0	12	1	12	1	12	0	0	1	0
314	2	10	0	4	1	0	0	0		1	0	0	0	0	0	0	7350	11.4	34.1	701	70.9	19.4	3.1	3	5211.15	1425.9	227.85	220.5	27	0	5.27	6.3	4.1	165	39	21	2	1	1	2	15	1	15	1	14	1	14	0	0
315	1	31	2	3	1	0	0	0			0	0	0	0	0	0	14730	11.8	36.4	246	79.1	14	0.1	3.2	11651.4	2062.2	14.73	471.36	66	2.9	19.89	6.7	4.2	137	37	12	1	1	1	0	9	1	9	1	7	1	7	0	0
316	1	32	2	3	1	0	0	0			0	0	0	0	0	0	16990	11.9	35	398	71.9	19.9	1	3.9	12215.8	3381.01	169.9	662.61	72	3.2	71.61	6.2	3.8	102	19	9	1	1	0	3	7	1	3	1	7	1	7	0	0
317	1	20	1	2	2	0	0	0			0	0	0	0	0	0	9480	12.6	35.8	336	26.9	57.3	6.5	4.4	2550.12	5432.04	616.2	417.12	24	0	1	6.2	4.1	118	24	8	1	1	1	2	10	1	10	1	7	1	7	1	0
318	2	57	4	4	1	0	0	0			0	0	0	0	0	0	3260	11.9	35.1	241	48.9	33.5	11.7	3	1594.14	1092.1	381.42	97.8	53	0	21.29	6.3	4.1	136	49	26	1	1	0	3	5	1	5	1	4	1	4	0	0
319	1	10	0	2	4	0	0	0			0	0	0	0	0	0	11560	11.7	34.6	394	39.1	47.3	1.1	9.1	4519.96	5467.88	127.16	1051.96	21	0	2.5	6	3.9	152	25	14	2	1	1	0	3	1	3	1	3	1	3	0	0
320	2	40	3	2	1	0	0	0			0	0	0	0	0	0	7800	12	36.2	300	56.4	37.1	0.2	2.5	4399.2	2893.8	15.6	195	88	0	15.52	6.4	4	126	32	7	1	1	1	3	8	1	8	1	6	1	6	0	0
321	1	9	0	2	2	0	0	0		0	0	0	0	0	0	0	10470	11.3	33.3	313	33.8	56.5	1.2	5.2	3538.86	5915.55	125.64	544.44	24	0	3.22	6.7	4.7	140	43	23	0	1	1	0	2	1	2	1	1	0	0	1	0
322	1	88	7	2	1	0	0	0			0	0	0	0	0	0	4570	11.7	35.4	251	53.4	32.7	3.6	6.7	2440.38	1494.39	164.52	306.19	33	0	11.8	6.9	3.9	144	34	21	0	1	1	3	7	1	7	1	5	1	5	0	0
323	2	27	2	4	1	0	0	0			0	0	0	0	0	0	12600	12.3	37.9	382	62.8	29.6	0.6	4.1	7912.8	3729.6	75.6	516.6	34	0	30.42	6.5	4.8	129	32	14	1	1	1	2	4	1	4	1	2	1	2	0	0
324	2	16	1	3	2	0	1	0			0	0	0	0	0	0	14700	12	36.2	380	69.5	22.3	1.8	3.8	10216.5	3278.1	264.6	558.6	30	0	1.84	7.4	4.9	138	30	18	1	1	1	0	3	1	3	1	3	1	3	1	0
325	2	39	3	2	1	0	0	0			0	0	0	0	0	0	8320	11.7	35	316	34	54.5	2.1	5.3	2828.8	4534.4	174.72	440.96	18	0	20.01	6.1	4.1	122	31	11	0	1	1	3	5	1	5	1	5	0	0	0	0
326	2	43	3	2	1	0	0	0			0	0	0	0	0	0	5740	11.8	35	299	49.7	39.7	3.9	2.3	2852.78	2278.78	223.86	132.02	41	0	22.86	6.2	3.5	122	34	12	1	1	1	2	8	1	8	1	7	1	7	0	0
327	1	38	3	2	1	0	0	0			0	0	0	0	0	0	11970	12	35.7	389	55.5	29.5	7.2	4.2	6643.35	3531.15	861.84	502.74	34	0	15.03	6.2	3.9	155	29	10	1	1	1	1	9	1	9	1	7	1	7	0	0
328	2	24	2	4	1	0	0	0			0	0	0	0	0	0	7680	11.4	34	378	76	10	0	13	5836.8	768	0	998.4	55	5.2	16.42	6.7	4.2	113	38	15	1	1	1	3	5	1	5	1	3	1	3	0	0
329	1	67	5	2	1	0	0	0			0	0	0	0	0	0	19260	11	33.1	454	77.5	16.4	0.4	4.3	14926.5	3158.64	77.04	828.18		0	36.26	6.7	3.9	120	22	11	1	1	0	2	3	1	3	1	3	1	3	1	0
330	2	68	5	4	1	0	0	0			0	0	0	0	0	0	7960	12.5	38	234	58.5	33.4	0.8	4.2	4656.6	2658.64	63.68	334.32	35	0	9.2	6.5	4	146	27	8	0	1	1	3	7	1	7	1	6	1	6	0	0
331	1	58	4	3	1	0	0	0			0	0	0	0	0	0	15760	14.2	39.4	533	63.3	27.8	0.5	5.4	9976.08	4381.28	78.8	851.04	16	0	1	7.7	4.7	145	36	22	1	1	0	2	4	1	1	1	4	1	4	1	0
332	2	47	3	3	1	0	0	0			0	0	0	0	0	0	4550	11.1	32.7	181	50.9	38.1	3.3	0.4	2315.95	1733.55	150.15	18.2	29	0	7.46	6.3	4.2	138	28	8	0	1	1	3	6	1	6	1	6	1	6	0	0
333	1	79	6	2	1	0	0	0			0	0	0	0	0	0	11280	13.3	38.5	276	76.4	12.8	0.1	8.1	8617.92	1443.84	11.28	913.68	39	2.5	18.48	6.7	4.1	161	25	19	0	1	1	3	4	1	4	1	1	1	1	1	0
334	1	53	4	2	1	0	0	0			0	0	0	0	0	0	8270	12.4	37.4	318	63.2	24.3	3.8	5.5	5226.64	2009.61	314.26	454.85	77	0	54.62	6.8	4.1	174	26	13	1	1	0	3	7	1	7	1	6	1	6	0	0
335	1	49	4	3	4	0	0	0			0	0	0	0	0	0	12250	12.1	36.2	427	50.4	39.7	2.2	4.4	6174	4863.25	269.5	539	53	0	25.53	7	4.1	131	28	12	1	1	1	3	7	0	0	1	7	1	7	0	0
336	2	13	1	2	2	0	0	0			0	0	0	0	0	0	16210	11.7	34.7	516	60.8	27.6	1.4	4.9	9855.68	4473.96	226.94	794.29	64	0	44.09	7.2	4.8	176	34	15	0	1	0	0	2	1	2	1	2	1	2	1	0
337	2	24	2	4	1	0	0	0			0	0	0	0	0	0	12990	12.2	36.5	339	72.2	18.4	2.2	3.7	9378.78	2390.16	285.78	480.63	78	1.3	13.55	6.5	4	118	25	9	1	1	1	3	7	1	7	1	7	1	7	1	0
338	1	61	5	5	1	0	0	0			0	0	0	0	0	0	13660	13.2	38.6	395	74.4	16.2	3.4	4.1	10163	2212.92	464.44	560.06	45	3.4	1.62	7.2	4.1	160	32	11	1	1	0	2	10	0	0	1	10	1	10	0	0
339	2	79	6	4	1	0	0	0			0	0	0	0	0	0	6800	12.2	35.8	298	59	33.7	1	3.5	4012	2291.6	68	238	109	0	26.36	7.3	4	133	20	8	1	1	1	3	7	1	7	1	7	1	7	0	0
340	1	28	2	3	1	0	0	0			1	0	0	0	0	0	4910	12.5	37.9	376	47.5	38.4	3.8	5.7	2332.25	1885.44	186.58	279.87	39	0	10.44	6.4	4.1	121	32	15	0	1	1	2	6	1	6	1	6	1	6	0	0
341	1	31	2	2	1	0	0	0			0	0	0	0	0	0	7020	13.3	38.7	254	34.8	51.7	0.2	7.3	2442.96	3629.34	14.04	512.46	62	0	18.3	6.5	4.2	172	38	12	0	1	1	0	8	1	8	1	7	1	7	0	0
342	1	24	2	3	1	0	0	0			0	0	0	0	0	0	5910	10.7	32	183	51.9	38.9	0.2	4.7	3067.29	2298.99	11.82	277.77	24	0	8.73	6.1	4.1	130	35	13	0	1	1	2	7	1	7	1	5	1	5	0	0
343	1	7	0	2	2	1	1	1		1	0	1	0	0	0	0	8770	13.7	39.9	290	6.8	69.2	3.8	13.8	596.36	6068.84	333.26	1210.26	22	0	12.66	6.9	4.7	132	54	58	0	1	1	0	14	0	0	1	14	0	0	0	0
344	2	39	3	2	1	0	0	0			0	0	0	0	0	0	5670	11.5	33.5	298	43.8	44.5	0.8	0.4	2483.46	2523.15	45.36	22.68	78	0	20.19	6.5	4.3	140	30	8	1	1	1	3	7	1	7	1	5	1	5	0	0
345	1	49	4	2	1	0	0	0			0	0	0	0	0	0	7000	12.4	38.6	300	60.4	30.3	1.7	4.4	4228	2121	119	308	51	0	22.9	6.6	4	143	27	8	0	1	1	3	6	1	6	1	5	1	5	0	0
346	1	5	0	2	1	0	0	0		1	0	0	0	0	0	0	13500	12.2	35.3	457	32.3	57.9	0.4	5	4360.5	7816.5	54	675	51	0	8.64	6	3.7	143	48	29	0	1	0	0	6	1	6	1	6	1	6	0	0
347	1	9	0	2	2	0	0	0		0	0	0	0	0	0	0	12310	12	35.1	308	32.4	56.8	0.6	5	3988.44	6992.08	73.86	615.5	13	0	1	6.2	4.2	106	42	23	0	1	1	2	14	1	2	1	14	1	14	1	0
348	2	43	3	2	1	0	0	0			0	0	0	0	0	0	10120	11.2	33.6	395	70.9	18.3	1.3	2.8	7175.08	1851.96	131.56	283.36	93	1.6	143.46	6.4	3.8	128	28	10	0	1	0	3	7	1	7	1	5	1	5	0	0
349	2	5	0	2	1	0	0	0		1	0	0	0	0	0	0	4450	11.5	35.4	294	21.7	61.3	0.2	11.9	965.65	2727.85	8.9	529.55	13	0	1.7	5.7	4	144	33	16	0	1	0	0	4	1	4	1	4	1	4	0	0
350	2	72	6	4	1	0	0	0			0	0	0	0	0	0	6830	12.8	35.7	217	69.6	23.6	2.7	2.2	4753.68	1611.88	184.41	150.26	145	4.2	41.53	6.6	3.9	136	38	13	1	1	1	3	6	1	6	1	4	1	4	0	0
351	2	8	0	3	2	0	1	1		0	0	1	0	0	0	0	8440	11.3	34.4	362	53.8	33.5	1.6	8.2	4540.72	2827.4	135.04	692.08	22	0	35.9	6.4	4.2	152	37	25	1	0		0	2	0	0	1	2	1	2	1	0
352	2	79	6	2	1	0	0	0			0	0	0	0	0	0	4060	14	39.2	307	37.8	52.4	3.3	3.5	1534.68	2127.44	133.98	142.1	51	0	5.29	6.9	4.2	179	27	11	1	1	1	0	3	1	3	1	3	1	3	0	0
353	1	35	2	2	1	0	0	0			0	0	0	0	0	0	6310	11.7	36.1	270	58	33	0	9	3659.8	2082.3	0	567.9	46	0	9.49	6.2	4.1	151	30	10	0	1	1	0	4	1	4	1	3	1	3	0	0
354	1	10	0	1	1	0	0	0			0	0	0	0	0	0	16330	11.4	34.7	1081	39.1	47.3	4.3	0.4	6385.03	7724.09	702.19	65.32	50	0	20.11	6.2	4	137	31	14	2	1	1	0	8	1	5	1	8	1	8	0	0
355	1	99	8	4	1	0	0	1			0	0	0	0	0	0	8620	13.8	39.9	295	73	19	0.9	4.1	6292.6	1637.8	77.58	353.42	35	3.8	34.78	6.6	4.3	118	25	10	0	1	1	3	6	1	6	1	3	1	3	0	0
356	1	5	0	2	2	0	0	0		0	0	0	0	0	0	0	12950	13.2	36.9	382	22.3	65.1	2.9	4.7	2887.85	8430.45	375.55	608.65	28	0	13.89	6.3	4.2	177	34	15	2	1	1	3	7	1	2	1	7	1	7	1	0
357	1	7	0	3	3	1	1	1		1	0	1	0	0	0	0	8770	13.7	39.9	290	6.8	69.2	3.8	1.21	596.36	6068.84	333.26	106.117	22	0	12.66	6.9	4.7	132	54	58	0	1	1	0	7	0	0	1	7	1	7	1	0
358	2	74	6	4	1	0	0	0			0	1	0	0	0	0	7550	12.7	38.4	239	54	34	0	6	4077	2567	0	453	66	0	36.15	7.1	4.3	154	30	11	1	1	1	2	9	1	9	1	4	1	4	0	0
359	1	190	15	4	1	0	0	0			0	0	0	0	0	0	5970	14.6	43.2	241	84.5	7.8	0.6	5.6	5044.65	465.66	35.82	334.32	49	2.4	31.93	6.6	3.9	147	50	45	0	1	0	3	9	1	9	1	7	1	7	0	0
360	2	21	1	1	2	0	0	1			0	1	0	1	0	0	13830	11.4	35.6	383	61.8	29	1.4	4.3	8546.94	4010.7	193.62	594.69	50	0	15.79	7	4.6	194	28	10	1	1	1	0	3	1	3	1	2	1	2	1	0
361	2	1	0	2	1	0	0	0		1	0	0	0	0	0	0	3270	10.9	33.2	324	34.4	45.7	2.3	11.3	1124.88	1494.39	75.21	369.51	2	2.4	2.37	5.6	3.9	158	50	57	2	1	1	0	3	1	3	1	2	1	2	0	0
362	1	4	0	1	1	0	0	0		0	0	0	0	0	0	0	10890	11.3	34.7	678	38.7	35.8	1.8	18.7	4214.43	3898.62	196.02	2036.43	63	0	21.17	6.4	4.1	110	47	36	0	1	0	0	6	1	3	1	6	1	6	0	0
363	2	3	0	2	1	0	0	0		1	0	0	0	0	0	0	22790	9.3	28.9	860	58.9	31.2	1.4	5.6	13423.3	7110.48	319.06	1276.24	67	0.5	67.77	6	3.6	136	22	13	0	1	1	3	3	1	3	1	1	1	1	1	0
364	2	10	0	2	2	0	0	0			0	0	0	0	0	0	5230	12.5	35.8	245	95	4	0	1	4968.5	209.2	0	52.3	9	0	3.05	6.7	4.6	141	51	18	0	1	1	2	4	1	4	1	3	1	3	1	0
365	1	27	2	2	1	0	0	0			0	0	0	0	0	0	22110	12.7	37.7	497	70.9	20.2	1.8	4.4	15676	4466.22	397.98	972.84	120	3.9	83.06	7.3	4.1	201	27	11	1	1	1	2	8	1	8	1	7	1	7	0	0
366	1	2	0	2	2	0	0	0		1	0	0	0	0	0	0	20550	10.1	30.9	493	58.6	29.6	2.3	7	12042.3	6082.8	472.65	1438.5	44	0	4.19	5.6	3.6	139	27	13	2	1	1	0	3	1	1	1	3	0	0	0	0
367	2	38	3	2	1	0	0	0			0	0	0	0	0	0	4530	12.5	38.1	230	40.4	46.9	0.3	6.4	1830.12	2124.57	13.59	289.92	36	0	13.81	6.4	4.2	127	46	11	1	1	1	0	5	1	5	1	3	1	3	0	0
368	1	12	1	3	1	0	0	0			0	0	0	0	0	0	16180	12.4	38.3	427	23	29	2	8	3721.4	4692.2	323.6	1294.4	23	0	9.92	6.4	4.1	136	34	13	0	1	1	2	5	1	5	1	5	1	5	1	0
369	1	28	2	3	2	0	0	1			0	0	0	0	0	0	10610	13.6	40.1	291	43.2	44.5	0.4	6.9	4583.52	4721.45	42.44	732.09	44	0	10.54	7.1	4.5	142	40	16	1	1	0	0	3	1	3	1	2	1	2	1	0
370	2	21	1	3	1	0	0	0			0	0	0	0	0	0	14260	11.6	34.9	327	61.6	29.7	0.6	4.5	8784.16	4235.22	85.56	641.7	85	0	66.41	6.7	4.3	188	30	10	1	1	0	2	6	1	6	1	3	1	3	0	0
371	2	96	8	2	1	0	0	0			0	0	0	0	0	0	6050	12.3	35.6	184	72.7	19	0.4	4.8	4398.35	1149.5	24.2	290.4	36	0	62.37	6.5	4	144	25	14	1	1	1	3	6	1	3	1	6	1	6	0	0
372	1	5	0	5	2	0	0	0		1	0	0	0	0	0	0	10730	12.2	36.5	351	21.9	61.8	0.7	0.7	2349.87	6631.14	75.11	75.11	12	0	5.8	6	4.1	79	69	119	0	1	0	3	7	1	5	1	7	1	7	1	0
373	1	68	5	2	1	0	0	0			0	0	0	0	0	0	8120	12.8	39	300	47.2	33.4	11.1	5.6	3832.64	2712.08	901.32	454.72	29	0	52.44	6.6	4.4	178	32	17	1	1	1	2	3	1	1	1	3	1	3	1	0
374	1	40	3	2	1	0	0	0			0	0	0	0	0	0	6340	12.4	37.5	313	53.3	34	2.6	6.6	3379.22	2155.6	164.84	418.44	48	0	20.73	6.5	4	135	29	9	1	1	0	1	7	1	7	1	6	1	6	0	0
375	2	46	3	5	1	0	0	0			0	0	0	0	0	0	5710	11.8	35.2	411	61.4	30.9	0.7	3.8	3505.94	1764.39	39.97	216.98	104	0	23.18	6.5	3.8	153	28	10	1	1	1	3	5	1	5	1	5	1	5	0	0
376	2	37	3	3	1	0	0	0			0	0	0	0	0	0	7740	11.6	34.9	206	56.8	31.8	0.7	5.6	4396.32	2461.32	54.18	433.44	21	0	4.12	6.7	4.3	128	31	9	1	1	1	0	14	1	6	1	14	1	14	0	0
377	1	33	2	3	1	0	0	0			0	0	0	0	0	0	5820	11.5	34.2	325	49.7	40.1	0.7	5.9	2892.54	2333.82	40.74	343.38	34	0	5.42	5.9	3.8	122	32	13	0	1	1	4	3	1	2	1	3	1	3	0	0
378	1	35	2	5	1	0	0	0			0	0	0	0	0	0	9430	12.6	38	229	72.1	20.5	1.7	3.3	6799.03	1933.15	160.31	311.19	36	0	14.53	6.6	4.1	136	30	12	1	1	1	3	4	1	4	1	1	1	1	0	0
379	1	7	0	3	2	0	1	1		0	0	1	0	0	0	0	8280	11.9	36.6	485	28.7	55.1	1.6	8.8	2376.36	4562.28	132.48	728.64	25	0	1	6.2	4.1	170	32	18	0	1	0	0	4	1	4	1	4	1	4	1	0
380	1	14	1	5	1	0	0	0			0	0	0	0	0	0	3770	12.4	36.7	192	53	44	0	3	1998.1	1658.8	0	113.1	24	0	22.33	5.8	3.9	124	100	51	0	1	1	4	8	1	8	1	5	1	5	0	0
381	1	45	3	3	1	0	0	0			0	0	0	0	0	0	8200	11	33.4	418	63	26	7	4	5166	2132	574	328	53	0	38.83	6.9	3.6	92	59	42	1	1	0	3	9	1	9	1	7	1	7	0	0
382	2	59	4	7	1	0	0	0			0	0	0	1	0	0	7070	12.6	37.2	303	68.7	23.2	0.7	5.1	4857.09	1640.24	49.49	360.57	59	0	50.89	6.1	4	167	17	8	1	1	0	3	12	1	12	1	7	1	7	0	0
383	2	23	1	1	2	0	1	1			0	0	0	0	0	0	10540	12.8	36.2	353	57.8	28.9	4.4	5.2	6092.12	3046.06	463.76	548.08	19	0	13.33	6.5	4.3	155	29	11	1	1	1	0	3	1	3	1	3	1	3	1	0
384	2	5	0	3	1	0	0	0		1	0	0	0	0	0	0	9540	11.6	34.9	446	34.5	51.1	4.3	5.7	3291.3	4874.94	410.22	543.78	24	0	3.62	6.1	4.2	221	47	33	0	1	1	0	3	1	3	1	3	0	0	1	0
385	2	20	1	3	1	0	0	0			0	0	0	0	0	0	7410	13	38.6	268	51.8	35.3	5.3	4.4	3838.38	2615.73	392.73	326.04	34	0	8.89	6.5	4.4	161	33	13	1	1	0	3	4	1	4	1	2	0	0	1	0
386	2	51	4	2	1	0	0	0			0	0	0	0	0	0	6530	11.9	36.1	347	54.6	33.1	3.6	5.4	3565.38	2161.43	235.08	352.62	64	0	9.5	6.7	4.1	135	24	11	1	1	1	3	5	1	5	1	2	1	2	0	0
387	1	37	3	1	1	0	0	0			0	0	0	0	0	0	10080	11.5	34.6	351	47.7	35.2	5.5	7.3	4808.16	3548.16	554.4	735.84	50	0	43.9	6.7	4.2	172	22	11	1	1	0	0	14	1	3	1	3	1	14	0	0
388	1	85	7	2	1	0	0	0			0	0	0	0	0	0	10650	13.6	38.7	434	56.1	21.1	10.9	7	5974.65	2247.15	1160.85	745.5	47	2	4.27	7.1	3.9	104	17	15	1	1	0	2	10	1	10	1	10	1	10	0	0
389	2	1	0	3	2	0	0	0		1	0	0	0	0	0	0	6300	10.4	30.7	197	19	61	1	18	1197	3843	63	1134	25	0	1.01	5.2	3.6	136	25	13	0	1	0	0	4	0	0	1	4	1	4	1	0
390	1	9	0	1	1	0	0	0		0	0	0	0	0	0	0	5940	11.6	34.4	276	13	78	0	9	772.2	4633.2	0	534.6	33	0	2.73	6.3	4.1	119	65	25	2	1	1	2	14	1	4	1	14	1	14	1	0
391	1	15	1	3	1	0	1	0			0	0	0	0	0	0	20540	14.6	44.6	713	75	13	0	11	15405	2670.2	0	2259.4	31	2.8	10.06	7.5	4.8	259	26	17	1	1	1	3	6	1	6	1	2	1	2	1	0
392	1	160	13	3	1	0	0	0			0	0	0	0	0	0	8620	15.8	45.2	234	69.8	17.5	1.3	0.4	6016.76	1508.5	112.06	34.48	33	0	35.22	6.6	4.2	179	15	9	0	1	1	3	6	1	6	1	4	1	4	0	0
393	1	74	6	4	1	0	0	0			0	0	0	0	0	0	8340	13.1	37.8	245	71.8	17.6	0.4	5.9	5988.12	1467.84	33.36	492.06	83	0	35.01	6.7	3.8	128	24	7	0	1	1	2	7	1	7	1	5	1	5	0	0
394	1	46	3	22	1	0	0	0			0	0	0	0	0	0	4260	11.2	33.8	287	68	24	1	3	2896.8	1022.4	42.6	127.8	96	0.5	13.37	6.3	3.7	192	48	25	1	1	0	2	9	1	9	1	7	1	7	0	0
395	2	41	3	3	1	0	0	0			0	0	0	0	0	0	5440	11.6	34.5	295	50.2	37.2	1.6	6.4	2730.88	2023.68	87.04	348.16	44	0	3.65	6.6	4	174	31	12	1	1	0	2	10	1	10	1	10	1	10	0	0
396	1	7	0	4	1	0	0	0		1	0	0	0	0	0	0	4470	11.4	34.9	245	29	56	1	11	1296.3	2503.2	44.7	491.7	18	0	1.44	6.4	4.4	119	82	38	2	1	0	0	7	1	5	1	7	1	7	0	0
397	1	31	2	2	1	0	0	0			0	0	0	0	0	0	11680	11.4	34.6	245	54.3	33.7	0.2	6.3	6342.24	3936.16	23.36	735.84	36	0	25.91	6.6	4.2	84	47	14	1	1	1	0	4	1	4	1	2	1	2	0	0
398	1	27	2	2	1	0	0	0			0	0	0	0	0	0	6570	11.4	34.5	339	50.7	34.1	4.8	7.1	3330.99	2240.37	315.36	466.47	24	0	1	6.3	4.1	127	31	8	1	1	1	2	14	1	3	1	14	1	14	0	0
399	1	30	2	6	1	0	0	1			0	1	0	0	0	0	12220	13.2	39.2	441	54.1	33.5	1.7	7.3	6611.02	4093.7	207.74	892.06	62	2.7	32.31	7.2	4.5	170	30	8	0	1	1	3	14	1	6	1	14	1	14	0	0
400	1	66	5	2	1	0	0	0			0	0	0	0	0	0	7520	12.5	36.3	222	66.2	20	2.2	0.4	4978.24	1504	165.44	30.08	69	0	22.82	6.3	4	111	50	23	1	1	0	3	14	1	4	1	14	1	14	0	0
401	1	6	0	4	2	0	0	0			0	0	0	0	0	0	9200	5.9	24.5	238	15.1	65.3	2.7	0.7	1389.2	6007.6	248.4	64.4	8	0	15.51	6.2	4.4	96	35	40	0	1	1	3	4	0	0	1	4	1	4	1	0
402	1	33	2	2	1	0	0	0			0	0	0	0	0	0	8700	12.8	37.9	473	42	43.9	5.5	4.3	3654	3819.3	478.5	374.1	18	0	4.14	6.7	4.1	120	31	19	1	1	0	3	14	1	7	1	14	1	14	0	0
403	2	39	3	2	1	0	0	0			0	0	0	0	0	0	7090	11.3	34.8	232	34	54	0	9	2410.6	3828.6	0	638.1	15	0	7.78	6.2	4	127	52	15	1	1	0	2	6	1	6	1	4	1	4	0	0
404	1	11	0	2	2	0	0	0			0	0	0	0	0	0	12370	13	38.2	482	17.9	70.6	2.2	4	2214.23	8733.22	272.14	494.8	22	0	2.15	7	4.5	137	56	57	1	1	0	0	3	1	1	1	3	1	3	1	0
405	1	27	2	3	3	0	1	0			0	0	0	0	0	0	9360	13.4	39.8	280	21.1	64.6	0.9	8.3	1974.96	6046.56	84.24	776.88	37	0	2.71	7	4.7	134	36	11	1	1	1	2	3	1	3	1	2	1	2	1	0
406	2	30	2	5	1	0	0	1			0	0	0	0	0	0	16870	13.1	38.4	493	65.8	19.6	0.4	9.7	11100.5	3306.52	67.48	1636.39	47	2.8	15.72	6.9	4	163	23	8	1	1	1	2	8	1	8	1	5	1	5	0	0
407	1	4	0	4	2	0	0	0		0	0	0	0	0	0	0	6850	12.2	37.3	341	40.6	40.7	1.5	13	2781.1	2787.95	102.75	890.5	4	0	3.45	5.7	4.1	113	34	27	0	1	1	0	7	1	3	1	7	0	0	1	0
408	2	19	1	14	1	0	0	0			1	0	0	0	0	0	12030	11.4	35.8	848	43.4	46.4	1.1	4.3	5221.02	5581.92	132.33	517.29	108	0	5.05	7.2	3.8	251	29	32	1	1	0	3	15	0	0	1	15	0	0	0	0
409	1	68	5	2	1	0	0	0			1	0	0	0	0	0	6780	11.8	34.3	401	61.9	24.4	5.5	5.1	4196.82	1654.32	372.9	345.78	70	0	15.77	7	3.8	165	37	52	1	1	0	3	14	1	7	1	14	1	14	0	0
410	2	33	2	3	1	0	0	0			0	0	0	0	0	0	12260	13.1	40.2	383	59	30.8	0.9	0.4	7233.4	3776.08	110.34	49.04	47	0	24.7	6	3.8	134	26	11	1	1	0	3	6	1	6	1	6	1	6	0	0
411	1	2	0	2	2	0	0	0		1	0	0	0	0	0	0	5440	10.6	30.8	351	11	65	3	18	598.4	3536	163.2	979.2	13	0	3.44	6.3	4.5	130	35	28	0	1	0	0	5	1	1	1	5	1	5	1	0
412	2	6	0	2	1	0	0	0			0	0	0	0	0	0	7450	12.2	36.7	374	54	36	2	8	4023	2682	149	596	25	5.5	6.25	6.1	4.1	124	62	38	2	1	1	1	7	1	3	1	7	1	7	0	0
413	1	45	3	3	1	0	0	0			0	0	0	0	0	0	5130	12.7	36.9	344	24	50	17	7	1231.2	2565	872.1	359.1	44	0	2.82	6.4	3.7	121	34	21	1	1	1	3	4	1	4	1	4	1	4	0	0
414	1	1	0	2	2	0	0	0		0	0	0	0	0	0	0	9390	11.7	35.5	842	31	52	1	16	2910.9	4882.8	93.9	1502.4	70	0	19.84	5.9	3.7	110	29	12	0	1	1	2	3	0	0	1	3	1	3	1	0
415	1	1	0	2	2	0	0	0		1	0	0	0	0	0	0	13760	11.5	34.5	995	21	61.4	3.4	9.3	2889.6	8448.64	467.84	1279.68	2	0.8	1	5.5	3.8	174	29	36	2	1	1	0	2	1	1	1	2	1	2	1	1
416	1	30	2	5	1	0	0	1			0	0	0	0	0	0	6670	12.7	37.9	279	50.5	35.7	3.6	4.5	3368.35	2381.19	240.12	300.15	54	0	10.78	6.4	4.1	129	37	11	1	1	1	0	8	1	8	1	5	1	5	0	0
417	1	56	4	3	1	0	0	0			0	0	0	0	0	0	29830	11.6	36.3	528	87	9.2	0.5	2.3	25952.1	2744.36	149.15	686.09	73	3.1	64.42	6.8	4.1	134	40	13	1	1	1	3	14	1	4	1	14	1	14	0	0
418	1	15	1	2	1	0	0	0			0	0	0	0	0	0	4460	13.9	40.7	196	23.8	57	2	12.2	1061.48	2542.2	89.2	544.12	13	0	1.65	6.5	4.5	154	44	17	0	1	0	0	21	1	4	1	21	1	21	0	0
419	1	1	0	2	2	0	0	0		1	0	0	0	0	0	0	8170	12.1	36.6	478	16.5	61.5	2.3	14.7	1348.05	5024.55	187.91	1200.99	29	0	3.67	5.9	3.9	105	32	16	0	1	1	0	5	0	0	1	5	1	5	1	0
420	1	30	2	2	1	0	0	0			0	0	0	0	0	0	15800	11	32.8	325	65.4	23.2	1.2	7.1	10333.2	3665.6	189.6	1121.8	82	0	66.06	6.4	3.5	113	23	9	1	1	0	1	11	1	5	1	11	1	11	0	0
421	1	14	1	4	2	1	1	0		0	0	0	0	0	0	0	10470	12.6	37.4	476	31.1	52.5	2.4	7.2	3256.17	5496.75	251.28	753.84	50	0	3.2	6.7	4.3	184	38	30	1	1	1	0	3	0	0	1	3	1	3	1	0
422	1	61	5	5	1	0	0	1			0	1	0	0	0	0	8350	12.9	37.7	329	46.2	40	6.2	4.5	3857.7	3340	517.7	375.75	53	0	26.13	7	4.2	161	21	9	1	1	0	3	9	1	9	1	7	1	7	0	0
423	1	30	2	2	1	0	0	0			0	0	0	0	0	0	7210	12	36	334	20.2	64	0.7	8.8	1456.42	4614.4	50.47	634.48	1	0	2.43	6.2	4.1	104	33	23	1	1	0	1	7	1	3	1	7	1	7	0	0
424	1	26	2	2	1	0	0	1			0	1	0	0	0	0	6870	12	36.5	327	74.4	21	0.1	2.1	5111.28	1442.7	6.87	144.27	9	0	2.71	5.9	3.8	93	44	14	0	1	1	2	3	1	1	1	3	1	3	0	0
425	1	1	0	2	1	0	0	0		0	0	0	0	0	0	0	10360	9.6	28.1	580	42.4	38.8	7	7.8	4392.64	4019.68	725.2	808.08	18	1.2	5.35	5.5	3.6	124	25	20	0	1	0	3	10	1	10	1	10	1	10	0	0
426	1	32	2	2	2	0	0	0			0	0	0	0	0	0	13750	10.9	32.7	151	21	56	0	7	2887.5	7700	0	962.5	44	0	38.78	6.6	3.9	101	51	90	0	1	1	0	5	1	5	1	4	1	4	0	0
427	2	49	4	2	1	0	0	0			0	0	0	0	0	0	5590	12.6	37.6	366	61.8	23.2	1.2	8.7	3454.62	1296.88	67.08	486.33	21	0	11.74	7	4.4	158	30	11	1	1	0	3	3	1	2	1	3	1	3	1	0
428	1	10	0	4	1	0	0	0			0	0	0	0	0	0	25910	12.1	36.5	695	45	34	1	13	11659.5	8809.4	259.1	3368.3	39	0	1.99	6.7	4	154	34	60	1	1	0	3	3	0	0	1	3	1	3	0	0
429	1	45	3	1	1	0	0	0			0	0	0	0	0	0	12180	11.4	33.3	602	53.9	31.6	1.6	9.9	6565.02	3848.88	194.88	1205.82	90	0	24.35	6.7	3.9	148	23	10	1	1	1	2	9	1	8	1	9	1	9	0	0
430	1	22	1	2	2	0	0	0			0	0	0	0	0	0	9780	11.7	36	283	32	57	0	9	3129.6	5574.6	0	880.2	42	0	1.5	6.9	4.2	171	38	12	0	1	1	2	5	0	0	1	5	1	5	1	0
431	2	19	1	2	2	0	0	1			0	0	0	0	0	0	15460	13.3	39.6	574	30	55	1	14	4638	8503	154.6	2164.4	37	0	8.4	7.1	4.6	122	30	15	0	1	1	1	7	1	2	1	7	1	7	1	0
432	2	38	3	3	1	0	0	0			0	0	0	0	0	0	11230	11.4	34	298	52.4	40.5	1.4	2.9	5884.52	4548.15	157.22	325.67	59	0	15.22	6.8	4	101	29	15	1	1	1	3	6	1	6	1	6	1	6	0	0
433	1	26	2	4	2	0	1	1			0	1	0	0	0	0	9400	13.9	41	245	49	35.9	1.4	10.7	4606	3374.6	131.6	1005.8	9	0	18.32	6.7	4.4	133	27	15	0	1	1	0	4	1	2	1	4	1	4	1	0
434	2	20	1	2	1	0	0	0			0	0	0	0	0	0	12540	12.1	36.9	434	47.7	37.1	5.6	5.5	5981.58	4652.34	702.24	689.7	31	0	4.11	6.5	4.1	165	33	17	1	1	1	3	3	0	0	1	3	1	3	1	0
435	2	6	0	1	2	0	0	0			0	0	0	0	0	0	11770	12.9	38.7	567	24.4	57.1	6.8	6.7	2871.88	6720.67	800.36	788.59	60	0	2.27	6.6	4.3	161	35	20	2	1	1	2	4	1	4	1	4	1	4	1	0
436	2	27	2	1	1	0	0	0			0	0	0	0	0	0	8530	13	40	360	40	47	0	5	3412	4009.1	0	426.5	15	0	10.13	6.4	4	125	37	18	1	1	1	0	7	0	0	1	7	1	7	0	0
437	1	61	5	3	1	0	0	0			0	0	0	0	0	0	5970	11.2	33.8	321	49.3	29.7	9.9	6.1	2943.21	1773.09	591.03	364.17	85	0	23.43	6.7	3.7	133	21	11	1	1	1	1	7	1	7	1	7	1	7	0	0
438	2	5	0	5	2	0	0	0			0	0	0	0	0	0	15920	11.7	35.5	536	38.7	51.6	0.2	5.7	6161.04	8214.72	31.84	907.44	18	0	1.95	6.9	4.7	153	36	27	0	1	1	1	5	0	0	1	5	1	5	1	0
439	1	4	0	2	2	0	0	0			0	0	0	0	0	0	11820	13.2	40.1	377	12	73	1	1	1418.4	8628.6	118.2	118.2	24	0	1.07	6.3	4.5	149	53	50	0	1	0	2	3	0	0	1	3	1	3	1	0
440	2	19	1	1	2	0	0	0			0	0	0	0	0	0	7120	12.3	35.9	214	53	35	0	10	3773.6	2492	0	712	22	0	5.09	6.4	4.2	126	42	18	0	1	1	1	4	1	3	1	4	1	4	1	0
441	1	68	5	2	1	0	0	0			0	0	0	0	0	0	5550	13	38.4	259	62.4	27.9	2	5.6	3463.2	1548.45	111	310.8	30	0	25.52	6.9	4.4	155	30	15	0	1	1	3	7	1	7	1	6	1	6	0	0
442	1	14	1	2	1	0	0	0			0	0	0	0	0	0	14760	12.6	37.5	377	41	46	0	1	6051.6	6789.6	0	147.6	46	0	37.98	6.8	4.8	150	32	13	1	1	0	1	14	1	4	1	14	1	3	0	0
443	1	2	0	2	2	0	0	0			0	0	0	0	0	0	7780	10.9	31.7	426	19.7	66.2	2	0.8	1532.66	5150.36	155.6	62.24	2	0	3.05	5.9	4.3	157	38	39	2	1	1	0	7	0	0	1	7	1	7	1	0
444	1	79	6	2	1	0	0	0		0	0	0	0	0	0	0	6800	12.8	37.5	241	63.6	26.3	5.2	1.7	4324.8	1788.4	353.6	116	40	0	11.24	7.1	4.3	137	27	13	0	1	0	3	4	1	4	1	3	0	0	0	0
445	1	9	0	3	1	0	0	0			0	0	0	0	0	0	13160	13	37.9	421	63.3	25.5	0.9	7.2	8330.28	3355.8	118.44	947.52	29	0.3	24.26	6.3	4.4	140	35	21	1	1	0	0	5	1	5	1	3	1	3	0	0
446	1	3	0	3	2	0	0	0			0	0	0	0	0	0	9670	9.7	29.4	875	8.8	80	1.6	5.4	850.96	7736	154.72	522.18	22	0	1	6.6	3.8	205	40	15	0	1	0	2	11	0	0	1	11	1	11	1	0
447	2	31	2	2	1	0	1	0			0	0	0	0	0	0	11840	11.8	36.4	437	27.5	66.4	1.3	4.3	3256	7861.76	153.92	509.12	37	0	2.73	6.6	4.3	133	31	12	1	1	0	3	6	1	6	1	5	1	5	0	0
448	2	29	2	2	1	0	0	0			0	0	0	0	0	0	16970	12.9	38.1	418	62.8	26.2	2	5.7	10657.2	4446.14	339.4	967.29	24	0	2.11	6.7	4.4	155	28	11	1	1	1	3	10	0	0	1	10	1	10	0	0
449	1	30	2	2	1	0	0	0			0	1	0	0	0	0	12350	12.8	38.4	292	48	43	0.4	4.9	5928	5310.5	49.4	605.15	51	0		6.8	4	177	41	16	0	1	0	3	6	1	6	1	5	1	5	0	0
450	1	71	5	3	1	0	0	0			0	0	0	0	0	0	7720	12.8	37.9	330	68.8	19.6	2	0.5	5311.36	1513.12	154.4	38.6	50	7.8	55.7	6.7	3.9	135	28	11	0	1	0	3	8	1	8	1	7	1	7	0	0
451	1	1	0	10	1	0	0	0			0	0	0	0	0	0	6390	12.8	38.1	313	61.9	28	0.6	6.7	3955.41	1789.2	38.34	428.13	11	3.7	51.14	5.4	3.9	97	20	15	2	1	1	1	3	1	1	1	3	0	0	0	0
452	2	2	0	2	2	0	0	1		0	0	0	0	0	0	0	8850	10.7	32.5	467	15	68	1	11	1327.5	6018	88.5	973.5	6	0	1	5.8	4.2	114	45	27	2	1	0	0	3	0	0	1	3	1	3	1	0
453	1	126	10	4	1	0	0	0			0	0	0	0	0	0	5990	12.5	37.6	163	79.7	11.9	1.6	5	4774.03	712.81	95.84	299.5	1	0	67	6.9	4	119	27	25	0	1	1	3	8	1	8	1	4	1	4	0	0
454	2	3	0	4	2	0	0	0		1	0	0	0	0	0	0	7510	11.3	33.8	544	30	49	0	12	2253	3679.9	0	901.2	3	0	12.36	5.8	4.3	128	31	20	0	1	0	0	5	1	2	1	5	1	5	1	0
455	1	16	1	2	2	0	0	0			0	0	0	0	0	0	17090	12.8	38.9	303	37.1	49.7	0.7	7.1	6340.39	8493.73	119.63	1213.39	56	0	4.09	6.9	4.3	142	54	51	1	1	0	3	4	1	4	1	4	1	4	1	0
456	1	24	2	5	1	0	0	0			0	0	0	0	0	0	17640	12.4	37.8	712	82.1	12.9	0.9	2.4	14482.4	2275.56	158.76	423.36	28	0	1	7.1	4.4	201	23	10	1	1	1	3	21	0	0	1	21	1	21	0	0
457	1	14	1	5	1	0	0	0			0	0	0	0	0	0	8280	12.7	37.4	160	25	51	4	18	2070	4222.8	331.2	1490.4	41	0	10.4	6.6	4.3	197	35	12	1	1	0	1	4	1	4	1	2	1	2	0	0
458	1	22	1	2	1	0	0	0			0	0	0	0	0	0	6560	11.4	34.3	295	53	34	1	11	3476.8	2230.4	65.6	721.6	32	0	53.71	6.1	4.1	115	34	10	0	1	0	1	21	1	5	1	21	1	21	0	0
459	2	12	1	5	1	0	0	0			0	0	0	0	0	0	21780	12.3	36.3	791	78.8	16.3	0.3	2.7	17162.6	3550.14	65.34	588.06	64	2.8	20.81	7.2	4.5	17	39	14	1	1	0	3	5	1	4	1	5	1	5	0	0
460	2	13	1	5	1	0	0	0			0	0	0	0	0	0	15270	13.3	40.8	382	61.7	29.2	0.1	5.1	9421.59	4458.84	15.27	778.77	39	2.7	3.9	6.7	4.4	133	55	23	1	1	1	3	5	1	4	1	5	1	5	1	1
461	1	5	0	2	1	0	0	0			0	0	0	0	0	0	14350	11.9	35.6	596	33.4	49.8	2	0.6	4792.9	7146.3	287	86.1	78	0	30.43	6.7	4.2	153	28	20	0	1	1	1	3	1	3	1	3	1	3	0	0
462	1	9	0	4	1	0	0	0			0	0	0	0	0	0	14920	12.7	36.2	368	35	52.4	0.5	6.8	5222	7818.08	74.6	1014.56	28	3.9	15.47	6.6	4.5	120	41	19	2	1	1	0	7	1	7	1	4	1	4	0	0
463	1	17	1	1	2	0	0	0			0	0	0	0	0	0	9830	11.9	34.9	298	32	53	1.2	8.6	3145.6	5209.9	117.96	845.38	53	0	1	6.6	4.6	157	70	68	0	1	0	0	3	1	3	1	3	1	3	1	0
464	1	5	0	2	1	0	0	0		1	0	0	0	0	0	0	11440	11.8	34.6	322	30.4	55.8	1.2	8.2	3477.76	6383.52	137.28	938.08	5	0	8.13	6.1	4.6	144	38	22	2	1	0	0	3	1	3	1	3	1	3	0	0
465	2	14	1	3	1	0	0	0			0	0	0	0	0	0	11860	11.7	35.3	442	65.5	21.8	1	7	7768.3	2585.48	118.6	830.2	41	2.7	5.08	6.9	4.5	185	35	11	0	1	0	0	7	1	7	1	7	1	7	0	0
466	1	3	0	2	2	0	0	0			0	0	0	0	0	0	8880	11.6	34.5	546	16	71	1	7	1420.8	6304.8	88.8	621.6	2	0	1	5.8	4.3	131	66	62	0	1	0	0	3	0	0	1	3	1	3	1	0
467	2	4	0	3	2	0	0	0			0	0	0	0	0	0	9870	12.1	37.5	417	32.6	54.1	0.7	7.9	3217.62	5339.67	69.09	779.73	11	0	1.58	6.2	4.2	125	77	57	2	1	0	0	3	0	0	1	3	1	3	1	0
468	1	5	0	3	1	0	0	1		1	0	0	0	0	0	0	11090	11.4	33.3	482	15	78	0	7	1663.5	8650.2	0	776.3	17	0	15.88	7.4	5	152	46	24	0	1	0	1	4	1	1	1	4	1	4	0	0
469	1	20	1	5	1	0	0	0			0	0	0	0	0	0	21520	11.5	33.4	590	63.7	23.7	0.3	3.8	13708.2	5100.24	64.56	817.76	120	0	149.62	7.4	4	205	27	11	0	1	1	0	30	1	11	1	30	1	30	0	0
470	1	11	0	4	1	0	0	0			0	0	0	0	0	0	10690	10.8	32.6	347	34.5	53.5	0.7	6.3	3688.05	5719.15	74.83	673.47	13	0	5.31	6.1	4.3	118	41	13	0	1	1	1	6	1	6	1	5	1	5	0	0
471	2	14	1	3	1	0	0	0			0	0	0	0	0	0	24760	12.4	38.1	607	74.5	19.6	0.6	2.7	18446.2	4852.96	148.56	668.52	70	1.9	2.81	7.1	4.3	191	29	17	0	1	0	0	10	0	0	1	10	1	10	0	0
472	1	1	0	3	1	0	0	0			0	0	0	0	0	0	9040	10.2	30.6	479	40.1	49.2	1.1	6.6	3625.04	4447.68	99.44	596.64	3	0	1.31	5.4	3.6	110	28	15	2	1	1	1	7	1	2	1	7	1	2	0	1
473	1	6	0	2	1	0	0	0			0	0	0	0	0	0	10070	10.7	32.3	501	27.7	59.9	2.1	5.3	2789.39	6031.93	211.47	533.71	87	0	9.27	5.9	3.8	180	22	12	0	1	1	0	3	0	0	1	3	1	3	0	0
474	1	13	1	3	2	0	0	0			0	0	0	0	0	0	6870	13.6	39.8	306	32.8	48.1	3.6	11.1	2253.36	3304.47	247.32	762.57	14	0	2.16	6.2	4.2	168	37	23	0	1	0	0	5	1	3	1	5	1	5	1	0
475	2	20	1	2	1	0	0	0			0	0	0	0	0	0	9840	12.7	37.6	346	39.1	49.4	0.9	5.8	3847.44	4860.96	88.56	570.72	97	0	17.59	7.1	3.9	143	47	17	0	1	1	0	12	1	12	1	10	1	10	0	0
476	1	15	1	2	1	0	0	0			0	0	0	0	0	0	11090	13.9	41.1	335	35.9	52.2	0.3	6.4	3981.31	5788.98	33.27	709.76	15	0	15.93	6.6	4.5	141	55	19	0	1	0	2	3	1	3	1	2	1	2	1	0
477	2	28	2	2	1	0	0	0			0	0	0	0	0	0	12600	12.3	37.9	382	62.8	29.6	0.6	4.1	7912.8	3729.6	75.6	516.6	34	0.3	30.42	6.5	4.3	129	32	14	1	1	1	3	7	1	7	1	7	1	7	0	0
478	1	9	0	2	2	0	1	1			0	0	0	0	0	0	23010	12	38.8	682	52.9	29	0.8	12.7	12172.3	6672.9	184.08	2922.27	22	2.9	18.86	6.5	4.2	122	24	41	2	1	1	2	7	1	5	1	7	1	7	1	0
479	1	14	1	2	1	0	0	0			0	0	0	0	0	0	10980	14	39.8	292	34	55	1	5	3733.2	6039	109.8	549	18	0	29.58	6.4	4.3	162	43	16	0	1	0	3	3	1	3	1	3	1	3	1	0
480	2	8	0	2	2	0	0	0		1	0	0	0	0	0	0	11560	11.6	35.5	667	51	38	0	8	5895.6	4392.8	0	924.8	15	0	7.37	6.3	4.4	163	47	38	2	1	0	0	3	1	3	1	3	1	3	1	0
481	1	10	0	2	2	0	0	0			0	0	0	0	0	0	11010	12.1	35.1	208	16	69	3	9	1761.6	7596.9	330.3	990.9	28	0	18.13	6.4	4.3	164	34	18	0	1	0	0	2	1	2	1	2	1	2	1	0
482	1	52	4	2	1	0	0	0			0	0	0	0	0	0	6860	13	39	343	45	43.7	2.4	4.6	3087	2997.82	164.64	315.56	33	0	1	6.9	4.4	180	38	17	1	1	1	2	1	0	0	1	1	0	0	0	0
483	1	40	3	1	6	0	0	0			0	0	0	0	0	0	15210	12	37	529	79.1	12.5	0.2	5.2	12031.1	1901.25	30.42	790.92	41	2.2	45.96	6.8	4.4	159	44	21	2	0		0	3	1	3	1	3	1	3	0	0
484	2	39	3	3	1	0	0	0			0	0	0	0	0	0	11230	11.4	34	298	52.4	40.5	1.4	2.9	5884.52	4548.15	157.22	325.67	59	0	15.22	6.8	4	101	29	15	1	1	1	3	10	1	10	1	10	1	10	0	0
485	2	7	0	3	2	0	0	0			0	0	0	0	0	0	11530	11.6	33.7	543	37.8	48.9	7.5	1.9	4358.34	5638.17	864.75	219.07	65	0	21.65	6.5	4.1	168	33	22	1	1	1	2	14	0	0	1	14	1	14	1	0
486	1	4	0	13	2	0	0	1			0	0	0	1	0	0	7670	9.6	28.9	297	32.8	54.8	0.6	6.6	2515.76	4203.16	46.02	506.22	3	0	2.15	5.5	4	129	85	31	0	1	0	3	4	0	0	1	4	0	0	1	1
487	1	6	0	2	2	0	0	0		0	0	0	0	0	0	0	13360	13.5	39.7	636	31	54.5	0.2	7.8	4141.6	7281.2	26.72	1042.08	12	0	1	7.1	4.9	204	39	27	2	1	0	0	5	0	0	1	5	1	5	1	0
488	1	11	0	2	1	0	0	0			0	0	0	0	0	0	2330	12.3	36	114	11	80	0	7	256.3	1864	0	163.1	23	0	6.82	5.9	3.9	138	51	20	0	1	1	1	6	1	6	1	1	1	1	0	0
489	1	76	6	2	1	0	0	0			0	0	0	0	0	0	8420	12.8	37.1	274	46	44	0	8	3873.2	3704.8	0	673.6	12	0	15.02	6.4	4.1	132	33	13	1	1	0	3	5	1	5	1	5	0	0	0	0
490	2	18	1	2	1	0	0	0			0	0	0	0	0	0	5400	12.3	35	201	45	43	0	10	2430	2322	0	540	16	0	2.85	5.7	3.5	124	42	17	1	1	0	2	6	1	6	1	5	1	5	0	0
491	1	17	1	1	6	0	0	0			0	0	0	0	0	0	6710	12.5	37.5	278	39	46	0	15	2616.9	3086.6	0	1006.5	36	0	2.6	6.3	4	124	33	18	0	0		0	3	1	3	0	0	0	0	0	0
492	1	34	2	2	1	0	0	0			0	0	0	1	0	0	8080	11.2	33.1	507	69	19.8	0	6.4	5575.2	1599.84	0	517.12	43	1.9	23.31	6.1	3.6	149	19	17	1	1	0	1	4	1	4	1	4	0	0	0	0
493	2	3	0	3	2	0	0	0		1	0	0	0	0	0	0	8940	12.2	35.9	303	7	80	2	5	625.8	7152	178.8	447	5	0	1	5.7	4	128	56	50	0	1	0	0	7	0	0	1	7	0	0	1	0
494	2	19	1	4	2	0	1	0			0	0	0	0	0	0	11350	13.1	38.2	320	77.9	16.8	1.1	2.6	8841.65	1906.8	124.85	295.1	11	2.1	22.23	7	4.8	163	33	12	1	1	0	0	1	0	0	1	1	1	1	1	0
495	1	3	0	1	2	0	0	0		1	0	0	0	0	0	0	6990	10.4	31.8	340	23.8	61.6	2.4	8.2	1663.62	4305.84	167.76	573.18	14	0	2.11	5.8	3.9	110	37	25	0	1	1	0	4	0	0	1	4	0	0	1	0
496	1	51	4	3	1	0	1	0			0	0	0	0	0	0	5530	13.2	37.6	205	56.2	34.9	0.8	5.2	3107.86	1929.97	44.24	287.56	23	0	30	6.3	4.2	120	27	10	0	0		3	7	1	6	1	7	1	7	0	0
497	1	14	1	3	1	0	1	0			0	0	0	0	0	0	6870	13.6	39.8	306	32.8	48.1	3.6	11.1	2253.36	3304.47	247.32	762.57	14	0	2.16	6.2	4.2	168	37	23	0	1	1	3	10	0	0	1	10	1	10	0	0
498	2	5	0	3	2	0	0	0		0	0	0	0	0	0	0	6810	11.3	34.3	237	41	47.7	0.7	6.7	2792.1	3248.37	47.67	456.27	9	0	3.29	6	4.5	126	28	18	2	1	0	0	3	1	3	1	2	1	2	1	0
499	1	79	6	1	6	0	0	0			0	0	0	0	0	0	5640	12.3	36.3	191	58.1	27.2	0.7	8.4	3276.84	1534.08	39.48	473.76	38	0	15.06	6.6	4	146	26	17	0	1	1	0	6	1	6	0	0	0	0	0	0
500	2	98	8	7	1	0	1	0			1	0	0	0	0	0	6630	13.2	38.7	538	81.3	11.6	1.2	3	5390.19	769.08	79.56	198.9	74	2.4	44.03	6.8	3.6	131	20	15	1	1	0	3	13	1	13	1	8	0	0	0	0
501	2	69	5	6	1	0	0	0			0	0	0	0	0	0	4960	11.2	33.1	180	69.8	24.6	1.3	2.1	3462.08	1220.16	64.48	104.16	65	0.9	61.19	6.5	4	121	31	14	0	0		3	7	1	7	1	4	1	4	1	0
502	2	12	1	3	1	0	0	0		1	0	0	0	0	0	0	10870	11.4	34.8	279	31.6	59.3	0.8	4.3	3434.92	6445.91	86.96	467.41	94	0	30.37	7.1	4.4	154	38	22	0	1	0	0	3	1	3	1	3	1	3	1	0
503	1	76	6	6	1	0	0	0			0	0	0	0	0	0	7880	12.7	37.8	277	54.5	30.4	4.3	6.6	4294.6	2395.52	338.84	520.08	32	0	45.26	6.3	4.1	119	31	17	0	1	1	3	7	1	5	1	7	1	7	0	0
504	1	2	0	2	1	0	0	0		1	0	0	0	0	0	0	16780	10.6	32.3	634	37.9	48.6	1.8	9	6359.62	8155.08	302.04	1510.2	23	0	3.66	6.1	4.5	166	49	37	2	1	1	0	1	1	1	1	1	0	0	0	0
505	1	54	4	3	1	0	0	0			0	0	0	0	0	0	7280	12.1	36.5	295	54.3	34.7	0.4	1	3953.04	2526.16	29.12	72.8	52	0	43.09	6.3	4.7	112	25	18	0	1	0	0	8	1	8	1	5	0	0	0	0
506	1	18	1	2	2	0	0	0			0	0	0	0	0	0	5270	12.7	37.9	242	39	50	0	11	2055.3	2635	0	579.7	37	0	1	6.7	4.4	154	48	12	0	1	0	0	6	1	6	1	5	0	0	1	0
507	1	8	0	3	1	0	0	0		1	0	0	0	0	0	0	14580	10.7	32	409	64.6	26	0.4	6.7	9418.68	3790.8	58.32	976.86	20	0	12.42	6.4	4.5	169	39	23	0	1	0	0	2	1	2	1	1	1	1	0	0
508	1	6	0	3	2	0	0	1		1	0	1	0	1	0	0	11130	12.1	36	400	32.5	54.2	0.2	9.3	3617.25	6032.46	22.26	1035.09	12	0	4.19	6.4	4.6	132	41	30	1	1	1	0	2	1	2	1	2	0	0	1	0
509	1	72	6	3	1	0	0	0			0	0	0	0	0	0	9260	13.2	37.9	253	73.5	17.2	0.9	6.2	6806.1	1592.72	83.34	574.12	58	0	42.59	7.2	4.1	132	34	22	0	1	1	3	14	1	5	1	14	1	14	1	0
510	1	9	0	2	2	0	0	0		0	0	0	0	0	0	0	12190	11.9	35.6	466	55	29.1	10.2	0.4	6704.5	3547.29	1243.38	48.76	2.5	0	25	5.8	3.6	88	27	13	0	1	0	0	1	1	1	1	1	0	0	1	0
511	1	19	1	3	2	0	0	0			0	0	0	0	0	0	5500	12.8	37	201	25.1	63.5	0.3	5.3	1380.5	3492.5	16.5	291.5	34	0	1.75	6.9	4.5	168	54	14	0	1	0	2	5	1	5	1	4	0	0	1	0
512	1	18	1	3	1	0	1	1			1	1	0	0	0	0	4080	13	38.6	303	36	49	4	7	1468.8	1999.2	163.2	285.6	54	0	1.5	6.8	4	190	39	21	1	1	0	2	7	0	0	1	7	1	7	1	0
513	1	43	3	4	1	0	0	0			0	0	0	0	0	0	7430	11.7	33.8	261	54	33.5	1.3	5.8	4012.2	2489.05	96.59	430.94	43	0	9.92	6.3	4	145	25	12	1	0		3	7	1	7	1	5	1	5	0	0
514	2	15	1	1	2	0	1	0			0	0	0	0	0	0	22500	12.7	37.4	526	57.8	33.1	0.3	4.7	13005	7447.5	67.5	1057.5	37	0	12.07	7.5	4.4	190	24	19	0	1	0	0	3	0	0	1	3	1	3	1	0
515	2	22	1	5	1	0	0	0			0	0	0	0	0	0	18130	13.4	38.5	282	64.8	26.5	2.5	3.7	11748.2	4804.45	453.25	670.81	15	6.2	9.51	7.3	4.5	158	30	14	1	1	0	0	6	1	6	1	2	0	0	1	0
516	2	12	1	4	1	0	0	0			0	0	0	0	0	0	13800	10.5	30.9	298	56	35.5	1.3	3.8	7728	4899	179.4	524.4	51	0	34.97	6.4	4.2	170	39	15	0	0		0	4	1	4	1	3	1	3	0	0
517	1	25	2	3	1	0	0	0			0	0	0	0	0	0	6560	13.3	38.8	211	55.9	27.3	4.5	7.2	3667.04	1790.88	295.2	472.32	20	0	11.64	6.5	4.1	110	49	31	0	1	1	2	6	1	6	1	4	1	4	0	0
518	1	27	2	3	1	1	0	1			0	1	0	0	0	0	13800	12.5	35.5	296	45.4	45.3	0.3	4.3	6265.2	6251.4	41.4	593.4	91	0	24.63	6.7	4	140	41	44	1	0		2	14	1	5	1	14	1	14	0	0
519	2	41	3	5	6	0	0	0			0	0	0	0	0	0	10520	12.2	35.7	342	78.7	14.1	1.3	4	8279.24	1483.32	136.76	420.8	35	0	15.9	6.7	4.4	184	25	10	1	1	1	0	6	1	6	1	2	1	2	0	0
520	1	3	0	1	1	0	0	0		0	0	0	0	0	0	0	7220	12.2	36.8	502	29.7	53.5	1.1	9.7	2144.34	3862.7	79.42	700.34	3	0	1	5.8	4.1	110	47	3	0	1	0	0	6	1	2	1	6	1	6	0	0
521	1	26	2	2	1	0	0	0			1	0	0	0	0	0	11450	11.5	35.5	368	63.2	25.5	1.2	6.7	7236.4	2919.75	137.4	767.15	53	0	26.56	6.8	4.3	157	33	12	0	1	1	0	7	0	0	1	7	1	7	1	0
522	1	7	0	2	2	0	0	0		1	0	0	0	0	0	0	19000	10.9	32.6	491	58.5	32.4	0.4	5.4	11115	6156	76	1026	49	0	28.05	6.4	4.4	185	27	19	0	1	1	0	7	1	2	1	7	0	0	1	0
523	1	15	1	2	1	0	0	0			0	0	0	0	0	0	6270	13.1	40.3	292	65.8	24	0.4	3.8	4125.66	1504.8	25.08	238.26	45	0	7.05	6.9	4.4	153	59	27	0	1	0	2	14	1	4	1	14	1	14	1	0
524	1	17	1	1	6	0	0	0			0	0	0	0	0	0	6710	12.5	37.5	278	36	46	0	15	2415.6	3086.6	0	1006.5	36	0	2.6	6.3	4	124	33	18	2	0		0	3	1	3	0	0	0	0	0	0
525	1	8	0	3	2	0	0	0		1	0	0	0	0	0	0	13990	10.9	33	258	38	47.6	0.6	9.6	5316.2	6659.24	83.94	1343.04	47	0	11.5	6.1	4	145	30	13	0	1	0	0	3	1	3	1	3	1	3	1	0
526	2	7	0	4	1	0	0	0		1	0	0	0	0	0	0	9910	11.6	34.6	433	50.7	34.3	3.7	7.7	5024.37	3399.13	366.67	763.07	25	0	6.93	6.6	4.6	102	29	18	2	1	1	0	5	1	5	1	2	1	2	1	0
527	2	28	2	3	1	0	0	0			0	0	0	0	0	0	6980	12.8	37.6	214	57.1	32.4	0.1	4.7	3985.58	2261.52	6.98	328.06	43	0	22.8	6.7	4	118	40	11	1	1	1	3	9	1	9	1	4	1	4	0	0
528	1	20	1	2	1	0	0	0			0	0	0	0	0	0	13220	11.6	34.9	385	62.9	27.1	2.5	4.5	8315.38	3582.62	330.5	594.9	59	19	11.85	6.9	4	113	30	13	1	1	0	3	1	1	1	1	1	1	1	0	0
529	2	38	3	2	1	0	0	0			0	0	0	0	0	0	9670	12.8	36.4	233	50.9	40	0.5	4.5	4922.03	3868	48.35	435.15	61	0	14.87	7.1	4.5	175	28	11	0	1	0	1	4	1	4	1	1	1	1	1	0
530	2	61	5	4	1	0	0	0			0	0	0	0	0	0	5830	12.1	35.9	249	60.6	31.9	2	3.4	3532.98	1859.77	116.6	198.22	43	0	20.81	6.5	3.9	108	56	24	1	1	1	3	8	1	8	1	7	0	0	1	0
531	1	3	0	2	2	0	0	0			0	0	0	0	0	0	18890	12.3	34.5	369	49.3	38.9	0.8	8.1	9312.77	7348.21	151.12	1530.09	56	0	28.43	5.8	3.9	131	30	16	2	1	1	0	7	1	1	1	7	0	0	1	0
532	1	10	0	4	2	0	0	0			0	0	0	0	0	0	9330	13	37.8	340	28.4	58	2.4	5.4	2649.72	5411.4	223.92	503.82	26	0	1	6.5	4.5	136	37	17	0	1	0	0	7	1	7	1	7	0	0	1	0
533	2	8	0	2	2	0	0	0			0	0	0	0	0	0	9360	12.7	37.7	469	15	62	0	9	1404	5803.2	0	842.4	39	0	1	6.7	4.5	218	41	28	0	1	1	0	4	0	0	1	4	1	4	1	0
534	1	31	2	5	1	1	1	0			0	0	0	0	0	0	7650	12.8	37.7	212	33.3	56.8	3.1	5.3	2547.45	4345.2	237.15	405.45	28	0	5.5	6.8	4.4	120	42	16	0	1	0	0	3	1	3	1	3	1	3	1	0
535	2	93	7	2	1	0	0	0			0	0	0	0	0	0	10170	13.4	38.1	381	58.2	18.9	7.4	10.2	5918.94	1922.13	752.58	1037.34	30	5.6	1	7.5	3.8	148	77	132	1	1	0	3	14	0	0	1	14	0	0	0	0
536	1	146	12	5	1	0	0	1			0	0	0	0	0	0	5210	13.7	39.9	238	68.3	22	1.4	0.3	3558.43	1146.2	72.94	15.63	60	2.1	19.29	7.2	4.2	89	37	29	1	1	1	2	11	1	11	1	7	1	7	1	0
537	1	2	0	4	1	0	0	0		1	0	0	0	0	0	0	7410	11.6	34.1	394	25.9	48.2	1.9	18.5	1919.19	3571.62	140.79	1370.85	28	0	13.3	5.9	4.1	110	31	16	2	1	0	0	2	1	2	1	2	1	2	0	0
538	2	45	3	2	1	0	0	0			0	0	0	0	0	0	11360	12.6	35.6	339	76.1	16	0.6	3.9	8644.96	1817.6	68.16	443.04	65	1.7	115.11	6.4	3.8	145	40	14	0	0		3	30	1	4	1	30	1	30	0	0
539	1	6	0	3	2	0	0	0			0	0	0	0	0	0	6920	11.9	34.3	401	17.8	61.6	3.1	12.7	1231.76	4262.72	214.52	878.84	21	0	1	6.6	4.7	142	70	60	0	1	0	2	4	1	4	1	4	1	4	1	0
540	2	2	0	2	2	0	0	0		0	0	0	0	0	0	0	9170	11.4	33.3	386	17	67.9	1.4	8.8	1558.9	6226.43	128.38	806.96	2	0	1	5.8	4.3	150	45	32	2	1	0	0	2	0	0	1	2	0	0	1	0
541	2	6	0	2	1	0	0	0		0	0	0	0	0	0	0	16800	11.8	36.5	524	41.5	45.3	0.6	8.6	6972	7610.4	100.8	1444.8	26	0	17.54	6.2	4.1	159	25	13	0	1	1	3	14	0	0	1	14	1	14	0	0
542	2	21	1	4	1	0	0	0			0	0	0	0	0	0	16800	10.6	30.8	440	60.5	27.4	4.1	4.9	10164	4603.2	688.8	823.2	48	0	44.86	6.7	4.2	143	55	79	2	1	0	0	9	1	9	1	7	0	0	0	0
543	2	41	3	2	1	0	0	0			0	0	0	0	0	0	27810	13	38.5	472	63.3	26	2	5.6	17603.7	7230.6	556.2	1557.36	29	0	1	6.8	4.3	151	24	17	2	1	1	0	42	0	0	1	42	1	42	0	0
544	2	49	4	5	1	0	0	0			0	0	0	0	0	0	7460	10.9	33.4	265	65.5	23.4	1.1	0.3	4886.3	1745.64	82.06	22.38	48	0.8	91.05	6.1	3.9	137	25	11	1	1	0	3	7	1	7	1	3	0	0	0	0
545	1	20	1	4	6	0	0	0			1	0	0	0	0	0	17160	12.3	37.6	275	74.3	14.6	1.1	7.3	12749.9	2505.36	188.76	1252.68	10	2.5	10.9	6.6	4.6	131	28	19	1	1	0	0	3	1	3	0	0	0	0	0	0
546	1	10	0	2	2	0	0	0			0	0	0	0	0	0	7670	13.4	39.6	404	35	59	1	0	2684.5	4525.3	76.7	0	22	0	2.5	5.9	4	118	42	16	2	1	1	2	7	1	3	1	7	1	7	1	0
547	2	10	0	2	2	0	0	0			0	0	0	0	0	0	7260	13.2	38	411	17	69.2	0.6	8	1234.2	5023.92	43.56	580.8	11	0	1	7	4.9	177	60	35	1	1	0	0	3	0	0	1	3	1	3	1	0
548	1	8	0	2	2	0	0	0			0	0	0	0	0	0	20000	11.4	36.5	487	23.6	62.3	0.7	7.3	4720	12460	140	1460	40	0	33.18	6.6	4.1	110	43	24	0	1	0	0	2	0	0	1	2	0	0	1	0
549	1	92	7	5	1	0	0	0			0	0	0	0	0	0	6910	13.1	38.3	451	63.9	19.3	9.9	4.1	4415.49	1333.63	684.09	283.31	32	0.3	4.01	6	3.3	143	29	17	2	0		3	12	1	12	1	10	1	10	0	0
550	1	26	2	2	1	0	0	0			0	0	0	0	0	0	6680	12.8	37.5	298	65.4	19.6	0.8	11.1	4368.72	1309.28	53.44	741		1.7	12.61	6.2	4	145	42	14	0	1	1	2	5	1	5	1	4	1	4	0	0
551	1	18	1	5	1	0	0	0			0	0	0	1	0	0	11970	13.5	41.2	181	67	32	0	1	8019.9	3830.4	0	119.7	6	0	2.14	7.3	4.5	168	33	24	0	1	0	0	5	1	1	1	5	0	0	1	0
552	2	6	0	3	1	0	0	0		1	0	0	0	0	0	0	11370	11.8	34.3	348	59.6	31.1	1.8	4.5	6776.52	3536.07	204.66	511.65	21	4.3	5.69	6.6	4.6	201	38	23	2	1	0	0	2	1	2	1	2	1	2	0	0
553	2	23	1	3	1	0	0	0			0	0	0	0	0	0	3560	12.5	36.7	225	36	55	0	9	1281.6	1958	0	320.4	20	0	1	6.8	4.7	154	41	17	0	1	1	0	7	1	7	1	5	1	5	0	0
554	2	15	1	3	2	1	1	0			0	0	0	0	0	0	13720	12.7	36.3	569	38	50	1	7	5213.6	6860	137.2	960.4	21	0	3.92	6.8	4.4	126	37	25	1	1	0	0	4	0	0	1	4	0	0	1	0
555	1	15	1	2	1	0	0	0			0	0	0	0	0	0	4490	12.1	36.2	175	36.2	54.8	1.2	3	1625.38	2460.52	53.88	134.7	24	0	1	6.5	4.5	133	47	19	0	1	0	0	5	1	5	1	4	0	0	0	0
556	2	76	6	1	1	0	0	0			0	0	0	0	0	0	14250	12	36.4	337	71.9	19.8	0.8	5.6	10245.8	2821.5	114	798	23	0	6.4	6.7	4.1	149	20	9	1	1	1	0	5	1	1	1	5	1	5	0	0
557	2	95	7	3	1	0	0	0			0	0	0	0	0	0	6240	11.9	35.1	381	70.2	21.6	1.9	4.4	4380.48	1347.84	118.56	274.56	87	0	59.68	7.3	4	110	24	11	1	1	0	3	7	1	7	1	7	0	0	0	0
558	1	13	1	2	1	0	0	0			0	0	0	0	0	0	3260	12.4	36.5	277	62	28	1.3	0.1	2021.2	912.8	42.38	3.26	25	8.7	20.96	6.3	4	110	32	13	2	1	1	0	3	1	3	1	3	1	3	0	0
559	2	110	9	5	1	0	0	0			0	0	0	0	0	0	5720	12.2	34.7	157	71.1	17.8	6.3	2.2	4066.92	1018.16	360.36	125.84	40	0	176.34	6.4	3.6	102	31	16	1	1	1	2	8	1	8	1	5	1	5	0	0
560	2	88	7	1	1	0	0	1			0	0	0	0	0	0	5000	11.8	34.1	269	61.3	31	1.8	4.1	3065	1550	90	205	82	0	40.67	7	4.1	138	29	11	0	1	0	3	9	1	9	1	7	0	0	1	0
561	2	9	0	2	2	0	1	0			0	0	0	0	0	0	22620	13.6	40.9	640	35	52.1	0.5	6.7	7917	11785	113.1	1515.54	41	0	1	7.3	4.7	266	35	27	2	1	1	0	8	1	1	1	8	0	0	1	0
562	1	74	6	1	6	0	0	0			0	0	0	0	0	0	6720	13	38.8	192	76.2	14.9	1	6.1	5120.64	1001.28	67.2	409.92	67	0	70.79	7.5	4.7	160	25	16	1	0		0	7	1	3	1	7	1	7	0	0
563	1	36	3	2	1	0	0	0			0	0	0	1	0	0	8230	12.4	36.6	275	33	48.7	5.7	6.5	2715.9	4008.01	469.11	534.95	23	0	4.82	6.6	4.2	159	30	19	0	1	0	0	4	1	4	1	4	0	0	0	0
564	1	92	7	5	1	0	0	0			0	0	0	0	0	0	6910	13.1	38.3	451	63.9	19.3	9.9	4.1	4415.49	1333.63	684.09	283.31	32	0.3	4.01	6	3.3	143	29	17	1	0		3	12	1	12	1	10	0	0	0	0
565	2	106	8	1	6	0	0	0			0	0	0	0	0	0	4710	15.7	45.1	216	64.7	25.9	1.2	4.5	3047.37	1219.89	56.52	211.95	33	0.7	22.35	7	4.4	156	28	12	1	1	1	2	6	1	6	0	0	0	0	0	0
566	1	31	2	2	1	0	0	0			0	0	0	0	0	0	6280	11.6	33.4	452	47.7	35.6	7.5	5	2995.56	2235.68	471	314	103	0	63.6	7.1	3.7	143	29	14	1	1	0	4	7	1	7	1	7	1	7	1	0
567	1	74	6	1	6	0	0	0			0	0	0	0	0	0	6720	13	38.8	192	76.2	14.9	1.2	6.1	5120.64	1001.28	80.64	409.92	67	0	70.79	7.5	4.7	160	25	16	1	0		0	7	1	3	1	7	1	7	0	0
568	1	83	6	3	1	0	0	0			0	0	0	1	0	0	8070	13.1	38.6	245	67.8	21.7	1	6.8	5471.46	1751.19	80.7	548.76	27	0	10.23	6.6	4.2	166	27	12	1	1	1	4	7	1	6	1	7	1	7	0	0
569	1	15	1	2	2	0	1	0			0	0	0	0	0	0	8290	13.6	39.9	329	34.4	48.1	6.8	6.1	2851.76	3987.49	563.72	505.69	2	0	1	6.3	4.3	154	42	28	1	1	0	0	2	0	0	1	2	1	2	1	0
570	1	47	3	4	1	0	0	0			0	0	0	0	0	0	4510	12	34.4	293	58.6	34.1	1.9	3.3	2642.86	1537.91	85.69	148.83	69	0	18.58	6.7	4	143	36	11	1	1	0	4	9	1	9	1	6	1	6	0	0
571	2	114	9	4	1	0	0	0			0	0	0	0	0	0	6660	12.9	37.6	199	82	12.6	0.2	4.1	5461.2	839.16	13.32	273.06	51	0.5	23.45	7	4.2	158	28	16	1	1	1	3	5	1	5	1	4	1	4	0	0
572	2	67	5	4	1	0	0	0			0	0	0	0	0	0	9760	12.5	37	277	75.3	14.3	4.9	4	7349.28	1395.68	478.24	390.4	65	1.4	38.74	6.5	3.4	151	31	28	1	1	0	4	8	1	8	1	4	1	4	1	0
573	1	30	2	3	1	0	0	0			0	0	0	0	0	0	12790	12.2	36.3	281	65.1	24.5	0.9	6.5	8326.29	3133.55	115.11	831.35	47	0	17.68	7	4.2	146	41	11	1	1	1	0	6	1	6	1	3	1	3	0	0
574	2	5	0	2	2	0	0	0		1	0	0	0	0	0	0	10250	12.1	35.9	434	38.8	39.8	5.8	11.7	3977	4079.5	594.5	1199.25	3	0	5.73	6.5	4.7	152	44	26	2	1	0	0	3	1	2	1	3	1	3	1	0
575	1	141	11	3	1	0	0	0			0	0	0	0	0	0	4420	12.3	35.8	229	56.7	31.7	0.6	7.5	2506.14	1401.14	26.52	331.5	58	2.5	20.88	7.1	4.5	141	20	10	0	1	1	3	10	1	10	1	10	1	10	0	0
576	1	81	6	4	1	0	0	0			0	0	0	0	0	0	10800	12.9	38.1	345	71.9	19.2	0.9	5.2	7765.2	2073.6	97.2	561.6	55	1.7	39.08	6.6	3.8	129	16	8	1	1	1	4	10	1	7	1	10	1	10	0	0
577	1	44	3	4	1	0	0	0			0	0	0	0	0	0	6510	13.8	40	306	32.6	56.3	1	5.5	2122.26	3665.13	65.1	358.05	34	0	8.44	6.4	4	127	40	13	1	1	1	3	5	1	5	1	3	1	3	0	0
578	2	22	1	2	2	0	0	0			0	0	0	0	0	0	10070	11.9	35	314	69.9	19.8	0.5	5.9	7038.93	1993.86	50.35	594.13	49	0	12.92	6.4	4.1	162	32	13	0	0		0	5	1	3	1	5	1	5	1	0
579	1	6	0	2	2	0	0	0		1	0	0	0	0	0	0	9000	13.2	37.7	265	7.7	80.2	3	4.6	693	7218	270	414	2	0	1	6.3	4.5	119	79	74	0	1	0	0	4	0	0	1	4	0	0	1	0
580	1	7	0	2	2	0	0	1		0	0	1	0	0	0	0	5490	12.7	38.9	328	27	58	3	7	1482.3	3184.2	164.7	384.3	11	0	1	6.7	4.6	155	40	26	1	1	1	0	7	0	0	1	7	0	0	1	0
581	1	18	1	2	2	0	0	0			0	0	0	0	0	0	8590	12	36.9	295	49.8	37.4	2.5	6.7	4277.82	3212.66	214.75	575.53	22	0	1	7	4.6	198	36	18	0	1	1	0	1	1	1	1	1	1	1	1	0
582	2	55	4	4	1	0	0	0			0	0	0	0	0	0	6850	14.1	40.9	409	44	41.1	3.6	5.4	3014	2815.35	246.6	369.9	63	0	9.66	7.1	4.2	193	33	21	1	1	0	3	14	1	14	1	14	1	14	1	0
583	1	44	3	3	1	1	1	0			0	0	0	0	0	0	6080	12.9	37.6	341	69.9	18.8	2.4	5	4249.92	1143.04	145.92	304	21	2.9	2.99	6.6	4.1	141	25	15	0	1	1	3	3	0	0	1	3	0	0	0	0
584	1	7	0	1	2	0	0	0			0	0	0	0	0	0	9270	11.9	34.9	441	24	64.8	0.5	6.1	2224.8	6006.96	46.35	565.47	43	0	5.29	6.5	4.4	187	35	15	0	1	1	0	5	0	0	1	5	1	5	1	0
585	1	72	6	2	1	0	0	0			0	0	0	0	0	0	12520	13.1	38.5	395	66.6	24.1	1.7	5.6	8338.32	3017.32	212.84	701.12	59	1.5	50.16	6.9	4.2	163	28	14	1	1	0	3	7	1	7	1	7	1	7	1	0
586	1	15	1	2	1	0	0	0			0	0	0	0	0	0	7870	11.8	34.1	456	59	30	1	9	4643.3	2361	78.7	708.3	11	0.1	9.02	6.4	4.3	127	26	14	0	1	1	2	3	1	3	1	3	1	3	1	0
587	1	17	1	2	4	0	1	0			0	0	0	0	0	0	15350	13.4	38.6	358	77.4	15.4	0.5	4.9	11880.9	2363.9	76.75	752.15	10	2.6	5.96	7	4.9	170	36	13	0	1	1	0	1	1	1	1	1	0	0	1	0
588	2	13	1	2	1	0	0	0			0	0	0	0	0	0	7380	11.4	33	159	42.8	39.3	0.3	11.1	3158.64	2900.34	22.14	819.18	49	12.9	38.86	6.2	4	103	49	14	2	1	1	0	5	1	5	1	4	1	4	0	0
589	1	108	9	5	1	0	0	1			0	1	0	1	0	0	33350	12.4	35.7	249	90	4.2	1	3.7	30015	1400.7	333.5	1233.95	71	8	137.96	6.5	3.6	144	19	6	0	1	1	0	6	1	6	1	1	1	1	0	0
590	1	142	11	5	1	0	0	0			0	0	0	1	0	0	8060	13.6	38.9	80	49.7	42	0.3	3.6	4005.82	3385.2	24.18	290.16	18	0	29.34	6.6	3.9	96	90	55	0	1	0	3	5	1	5	1	2	0	0	0	0
591	2	65	5	2	1	0	0	0			0	0	0	0	0	0	8260	12.1	36.4	460	48.2	42.3	2.3	4.5	3981.32	3493.98	189.98	371.7	14	0	1	7.1	4.5	208	26	15	1	1	0	0	3	0	0	1	3	1	3	0	0
592	2	25	2	4	1	0	0	0			0	0	0	0	0	0	9180	13	37	366	56.8	32.9	0.8	5.5	5214.24	3020.22	73.44	504.9	13	0	4.54	6.7	4.5	137	25	13	1	1	0	3	7	1	3	1	7	1	7	0	0
593	1	58	4	2	1	0	0	0			0	0	0	0	0	0	14950	11.6	33.8	453	73.2	18.4	0.4	6.2	10943.4	2750.8	59.8	926.9	50	0.6	38.26	7.2	4.4	151	19	8	1	1	0	3	7	1	3	1	7	1	7	0	0
594	1	4	0	2	2	0	0	0		0	0	0	0	0	0	0	8560	10.8	31.4	413	8	79	4	8	684.8	6762.4	342.4	684.8	9	0	1	6.2	4.4	152	40	31	0	1	0	0	14	0	0	1	14	1	14	1	0
595	2	8	0	1	1	0	0	0			1	0	0	0	0	0	9510	10	30.3	378	41	37	2	17	3899.1	3518.7	190.2	1616.7	56	0.8	7.74	6.7	4	140	45	24	0	1	1	0	14	0	0	1	14	0	0	0	1
596	1	43	3	2	1	0	0	0			0	0	0	0	0	0	8430	12	35	317	33.5	49.7	6.7	5.3	2824.05	4189.71	564.81	446.79	34	0	4.2	6.7	4.2	125	33	14	1	1	1	2	3	0	0	1	3	0	0	0	0
597	2	1	0	3	2	0	0	0		1	0	0	0	0	0	0	13350	10	29.6	543	23	57	1	17	3070.5	7609.5	133.5	2269.5	2	0	2.83	5.6	3.9	110	84	49	0	1	1	2	4	0	0	1	4	0	0	1	1
598	2	1	0	5	2	0	0	0		0	0	0	0	0	0	0	15410	12.2	36.6	533	21	66.7	2.1	5.5	3236.1	10278.5	323.61	847.55	2	0	1	5.4	3.8	152	26	17	0	1	1	0	15	0	0	1	15	0	0	1	1
599	2	9	0	2	1	0	0	0			0	0	0	0	0	0	13220	11.9	34.2	530	46.6	39.4	6.7	4.7	6160.52	5208.68	885.74	621.34	38	0	2.28	6.2	4.1	211	31	14	0	1	1	2	30	0	0	1	30	1	30	0	0
600	2	1	0	3	2	0	0	0		1	0	0	0	0	0	0	13350	10	29.6	543	23	57	1	17	3070.5	7609.5	133.5	2269.5	2	0	2.83	5.6	3.9	110	84	49	0	1	1	2	4	0	0	1	4	0	0	1	1
601	2	155	12	9	2	0	0	0			0	0	0	0	0	0	11030	12.8	39	299	77.5	14.2	1.5	4.8	8548.25	1566.26	165.45	529.44	54	0	2.96	6.7	3.6	240	29	17	1	1	1	4	10	0	0	1	10	0	0	0	1
[truncated: 25 more columns]
